# Supplementary material for: Modular Synthesis of α,α-Diaryl α-Amino Esters via Bi(V)-Mediated Arylation/SN2-Displacement of Kukhtin–Ramirez Intermediates
Source: Org Lett. 2022 Oct 24;24(43):8002–7. doi: 10.1021/acs.orglett.2c03201 (PMC9641671; doi:10.1021/acs.orglett.2c03201)
Supplement: Supplementary file 2 — ol2c03201_si_002.zip [file ol2c03201_si_002.zip]

Archive with 313 entries (277 files):
- FID_3a-d/3a/
- FID_3a-d/3a/3a_13C/
- FID_3a-d/3a/3a_13C/3/
- FID_3a-d/3a/3a_13C/3/acqu
- FID_3a-d/3a/3a_13C/3/acqus
- FID_3a-d/3a/3a_13C/3/audita.txt
- FID_3a-d/3a/3a_13C/3/cpdprg2
- FID_3a-d/3a/3a_13C/3/fid
- FID_3a-d/3a/3a_13C/3/format.temp
- FID_3a-d/3a/3a_13C/3/fq1list
- FID_3a-d/3a/3a_13C/3/pdata/
- FID_3a-d/3a/3a_13C/3/pdata/1/
- FID_3a-d/3a/3a_13C/3/pdata/1/1i
- FID_3a-d/3a/3a_13C/3/pdata/1/1r
- FID_3a-d/3a/3a_13C/3/pdata/1/auditp.txt
- FID_3a-d/3a/3a_13C/3/pdata/1/intrng
- FID_3a-d/3a/3a_13C/3/pdata/1/outd
- FID_3a-d/3a/3a_13C/3/pdata/1/parm.txt
- FID_3a-d/3a/3a_13C/3/pdata/1/pcxac8.EJ003_conc_3_1.pdf
- FID_3a-d/3a/3a_13C/3/pdata/1/peaklist.xml
- FID_3a-d/3a/3a_13C/3/pdata/1/peakrng
- FID_3a-d/3a/3a_13C/3/pdata/1/peaks
- FID_3a-d/3a/3a_13C/3/pdata/1/proc
- FID_3a-d/3a/3a_13C/3/pdata/1/procs
- FID_3a-d/3a/3a_13C/3/pdata/1/title
- FID_3a-d/3a/3a_13C/3/precom.output
- FID_3a-d/3a/3a_13C/3/prosol_History
- FID_3a-d/3a/3a_13C/3/pulseprogram
- FID_3a-d/3a/3a_13C/3/scon2
- FID_3a-d/3a/3a_13C/3/shimvalues
- FID_3a-d/3a/3a_13C/3/specpar
- FID_3a-d/3a/3a_13C/3/stanprogram15808
- FID_3a-d/3a/3a_13C/3/uxnmr.info
- FID_3a-d/3a/3a_13C/3/uxnmr.par
- FID_3a-d/3a/3a_13C/3/vtc_pid_settings
- FID_3a-d/3a/3a_19F/
- FID_3a-d/3a/3a_19F/100002/
- FID_3a-d/3a/3a_19F/100002/acqu
- FID_3a-d/3a/3a_19F/100002/acqus
- FID_3a-d/3a/3a_19F/100002/audita.txt
- FID_3a-d/3a/3a_19F/100002/fid
- FID_3a-d/3a/3a_19F/100002/format.temp
- FID_3a-d/3a/3a_19F/100002/fq1list
- FID_3a-d/3a/3a_19F/100002/pdata/
- FID_3a-d/3a/3a_19F/100002/pdata/1/
- FID_3a-d/3a/3a_19F/100002/pdata/1/outd
- FID_3a-d/3a/3a_19F/100002/pdata/1/proc
- FID_3a-d/3a/3a_19F/100002/pdata/1/procs
- FID_3a-d/3a/3a_19F/100002/pdata/1/title
- FID_3a-d/3a/3a_19F/100002/precom.output
- FID_3a-d/3a/3a_19F/100002/prosol_History
- FID_3a-d/3a/3a_19F/100002/pulseprogram
- FID_3a-d/3a/3a_19F/100002/scon2
- FID_3a-d/3a/3a_19F/100002/shimvalues
- FID_3a-d/3a/3a_19F/100002/specpar
- FID_3a-d/3a/3a_19F/100002/stanprogram15808
- FID_3a-d/3a/3a_19F/100002/uxnmr.info
- FID_3a-d/3a/3a_19F/100002/uxnmr.par
- FID_3a-d/3a/3a_19F/100002/vtc_pid_settings
- FID_3a-d/3a/3a_19F/2/
- FID_3a-d/3a/3a_19F/2/acqu
- FID_3a-d/3a/3a_19F/2/acqus
- FID_3a-d/3a/3a_19F/2/audita.txt
- FID_3a-d/3a/3a_19F/2/fid
- FID_3a-d/3a/3a_19F/2/format.temp
- FID_3a-d/3a/3a_19F/2/fq1list
- FID_3a-d/3a/3a_19F/2/pdata/
- FID_3a-d/3a/3a_19F/2/pdata/1/
- FID_3a-d/3a/3a_19F/2/pdata/1/1i
- FID_3a-d/3a/3a_19F/2/pdata/1/1r
- FID_3a-d/3a/3a_19F/2/pdata/1/auditp.txt
- FID_3a-d/3a/3a_19F/2/pdata/1/intrng
- FID_3a-d/3a/3a_19F/2/pdata/1/outd
- FID_3a-d/3a/3a_19F/2/pdata/1/parm.txt
- FID_3a-d/3a/3a_19F/2/pdata/1/pcxac8.EJ003_conc_2_1.pdf
- FID_3a-d/3a/3a_19F/2/pdata/1/peaklist.xml
- FID_3a-d/3a/3a_19F/2/pdata/1/peakrng
- FID_3a-d/3a/3a_19F/2/pdata/1/peaks
- FID_3a-d/3a/3a_19F/2/pdata/1/proc
- FID_3a-d/3a/3a_19F/2/pdata/1/procs
- FID_3a-d/3a/3a_19F/2/pdata/1/title
- FID_3a-d/3a/3a_19F/2/precom.output
- FID_3a-d/3a/3a_19F/2/prosol_History
- FID_3a-d/3a/3a_19F/2/pulseprogram
- FID_3a-d/3a/3a_19F/2/scon2
- FID_3a-d/3a/3a_19F/2/shimvalues
- FID_3a-d/3a/3a_19F/2/specpar
- FID_3a-d/3a/3a_19F/2/stanprogram15808
- FID_3a-d/3a/3a_19F/2/uxnmr.info
- FID_3a-d/3a/3a_19F/2/uxnmr.par
- FID_3a-d/3a/3a_19F/2/vtc_pid_settings
- FID_3a-d/3a/3a_1H/
- FID_3a-d/3a/3a_1H/acqu
- FID_3a-d/3a/3a_1H/acqus
- FID_3a-d/3a/3a_1H/audita.txt
- FID_3a-d/3a/3a_1H/fid
- FID_3a-d/3a/3a_1H/format.temp
- FID_3a-d/3a/3a_1H/pdata/
- FID_3a-d/3a/3a_1H/pdata/1/
- FID_3a-d/3a/3a_1H/pdata/1/1i
- FID_3a-d/3a/3a_1H/pdata/1/1r
- FID_3a-d/3a/3a_1H/pdata/1/auditp.txt
- FID_3a-d/3a/3a_1H/pdata/1/email_pcxac8.AC_pFBi+_1_1.pdf
- FID_3a-d/3a/3a_1H/pdata/1/intrng
- FID_3a-d/3a/3a_1H/pdata/1/outd
- FID_3a-d/3a/3a_1H/pdata/1/parm.txt
- FID_3a-d/3a/3a_1H/pdata/1/peaklist.xml
- FID_3a-d/3a/3a_1H/pdata/1/peakrng
- FID_3a-d/3a/3a_1H/pdata/1/peaks
- FID_3a-d/3a/3a_1H/pdata/1/proc
- FID_3a-d/3a/3a_1H/pdata/1/procs
- FID_3a-d/3a/3a_1H/pdata/1/title
- FID_3a-d/3a/3a_1H/prosol_History
- FID_3a-d/3a/3a_1H/pulseprogram
- FID_3a-d/3a/3a_1H/scon2
- FID_3a-d/3a/3a_1H/shimvalues
- FID_3a-d/3a/3a_1H/specpar
- FID_3a-d/3a/3a_1H/uxnmr.info
- FID_3a-d/3a/3a_1H/uxnmr.par
- FID_3a-d/3a/3a_1H/vtc_pid_settings
- FID_3a-d/3b/
- FID_3a-d/3b/3b_13C/
- FID_3a-d/3b/3b_13C/acqu
- FID_3a-d/3b/3b_13C/acqus
- FID_3a-d/3b/3b_13C/audita.txt
- FID_3a-d/3b/3b_13C/cpdprg2
- FID_3a-d/3b/3b_13C/dbupload.txt
- FID_3a-d/3b/3b_13C/fid
- FID_3a-d/3b/3b_13C/format.temp
- FID_3a-d/3b/3b_13C/fq1list
- FID_3a-d/3b/3b_13C/pdata/
- FID_3a-d/3b/3b_13C/pdata/1/
- FID_3a-d/3b/3b_13C/pdata/1/1i
- FID_3a-d/3b/3b_13C/pdata/1/1r
- FID_3a-d/3b/3b_13C/pdata/1/auditp.txt
- FID_3a-d/3b/3b_13C/pdata/1/intrng
- FID_3a-d/3b/3b_13C/pdata/1/outd
- FID_3a-d/3b/3b_13C/pdata/1/parm.txt
- FID_3a-d/3b/3b_13C/pdata/1/pcxac8.AC341_13C_1_1.pdf
- FID_3a-d/3b/3b_13C/pdata/1/peaklist.xml
- FID_3a-d/3b/3b_13C/pdata/1/peakrng
- FID_3a-d/3b/3b_13C/pdata/1/peaks
- FID_3a-d/3b/3b_13C/pdata/1/proc
- FID_3a-d/3b/3b_13C/pdata/1/procs
- FID_3a-d/3b/3b_13C/pdata/1/title
- FID_3a-d/3b/3b_13C/precom.output
- FID_3a-d/3b/3b_13C/prosol_History
- FID_3a-d/3b/3b_13C/pulseprogram
- FID_3a-d/3b/3b_13C/scon2
- FID_3a-d/3b/3b_13C/shimvalues
- FID_3a-d/3b/3b_13C/specpar
- FID_3a-d/3b/3b_13C/stanprogram19968
- FID_3a-d/3b/3b_13C/uxnmr.info
- FID_3a-d/3b/3b_13C/uxnmr.par
- FID_3a-d/3b/3b_13C/vtc_pid_settings
- FID_3a-d/3b/3b_1H/
- FID_3a-d/3b/3b_1H/acqu
- FID_3a-d/3b/3b_1H/acqus
- FID_3a-d/3b/3b_1H/audita.txt
- FID_3a-d/3b/3b_1H/fid
- FID_3a-d/3b/3b_1H/format.temp
- FID_3a-d/3b/3b_1H/fq1list
- FID_3a-d/3b/3b_1H/pdata/
- FID_3a-d/3b/3b_1H/pdata/1/
- FID_3a-d/3b/3b_1H/pdata/1/1i
- FID_3a-d/3b/3b_1H/pdata/1/1r
- FID_3a-d/3b/3b_1H/pdata/1/auditp.txt
- FID_3a-d/3b/3b_1H/pdata/1/intrng
- FID_3a-d/3b/3b_1H/pdata/1/outd
- FID_3a-d/3b/3b_1H/pdata/1/parm.txt
- FID_3a-d/3b/3b_1H/pdata/1/pcxac8.AC341_trit_1_1.pdf
- FID_3a-d/3b/3b_1H/pdata/1/peaklist.xml
- FID_3a-d/3b/3b_1H/pdata/1/peakrng
- FID_3a-d/3b/3b_1H/pdata/1/peaks
- FID_3a-d/3b/3b_1H/pdata/1/proc
- FID_3a-d/3b/3b_1H/pdata/1/procs
- FID_3a-d/3b/3b_1H/pdata/1/title
- FID_3a-d/3b/3b_1H/precom.output
- FID_3a-d/3b/3b_1H/prosol_History
- FID_3a-d/3b/3b_1H/pulseprogram
- FID_3a-d/3b/3b_1H/scon2
- FID_3a-d/3b/3b_1H/shimvalues
- FID_3a-d/3b/3b_1H/specpar
- FID_3a-d/3b/3b_1H/stanprogram19968
- FID_3a-d/3b/3b_1H/uxnmr.info
- FID_3a-d/3b/3b_1H/uxnmr.par
- FID_3a-d/3b/3b_1H/vtc_pid_settings
- FID_3a-d/3c/
- FID_3a-d/3c/3c_13C/
- FID_3a-d/3c/3c_13C/acqu
- FID_3a-d/3c/3c_13C/acqus
- FID_3a-d/3c/3c_13C/audita.txt
- FID_3a-d/3c/3c_13C/cpdprg2
- FID_3a-d/3c/3c_13C/fid
- FID_3a-d/3c/3c_13C/format.temp
- FID_3a-d/3c/3c_13C/pdata/
- FID_3a-d/3c/3c_13C/pdata/1/
- FID_3a-d/3c/3c_13C/pdata/1/1i
- FID_3a-d/3c/3c_13C/pdata/1/1r
- FID_3a-d/3c/3c_13C/pdata/1/auditp.txt
- FID_3a-d/3c/3c_13C/pdata/1/email_pcxac8.AC342_dry_2_1.pdf
- FID_3a-d/3c/3c_13C/pdata/1/intrng
- FID_3a-d/3c/3c_13C/pdata/1/outd
- FID_3a-d/3c/3c_13C/pdata/1/parm.txt
- FID_3a-d/3c/3c_13C/pdata/1/peaklist.xml
- FID_3a-d/3c/3c_13C/pdata/1/peakrng
- FID_3a-d/3c/3c_13C/pdata/1/peaks
- FID_3a-d/3c/3c_13C/pdata/1/proc
- FID_3a-d/3c/3c_13C/pdata/1/procs
- FID_3a-d/3c/3c_13C/pdata/1/title
- FID_3a-d/3c/3c_13C/prosol_History
- FID_3a-d/3c/3c_13C/pulseprogram
- FID_3a-d/3c/3c_13C/scon2
- FID_3a-d/3c/3c_13C/shimvalues
- FID_3a-d/3c/3c_13C/specpar
- FID_3a-d/3c/3c_13C/uxnmr.info
- FID_3a-d/3c/3c_13C/uxnmr.par
- FID_3a-d/3c/3c_13C/vtc_pid_settings
- FID_3a-d/3c/3c_1H/
- FID_3a-d/3c/3c_1H/acqu
- FID_3a-d/3c/3c_1H/acqus
- FID_3a-d/3c/3c_1H/audita.txt
- FID_3a-d/3c/3c_1H/fid
- FID_3a-d/3c/3c_1H/format.temp
- FID_3a-d/3c/3c_1H/pdata/
- FID_3a-d/3c/3c_1H/pdata/1/
- FID_3a-d/3c/3c_1H/pdata/1/1i
- FID_3a-d/3c/3c_1H/pdata/1/1r
- FID_3a-d/3c/3c_1H/pdata/1/auditp.txt
- FID_3a-d/3c/3c_1H/pdata/1/email_pcxac8.AC342_dry_1_1.pdf
- FID_3a-d/3c/3c_1H/pdata/1/intrng
- FID_3a-d/3c/3c_1H/pdata/1/outd
- FID_3a-d/3c/3c_1H/pdata/1/parm.txt
- FID_3a-d/3c/3c_1H/pdata/1/peaklist.xml
- FID_3a-d/3c/3c_1H/pdata/1/peakrng
- FID_3a-d/3c/3c_1H/pdata/1/peaks
- FID_3a-d/3c/3c_1H/pdata/1/proc
- FID_3a-d/3c/3c_1H/pdata/1/procs
- FID_3a-d/3c/3c_1H/pdata/1/title
- FID_3a-d/3c/3c_1H/prosol_History
- FID_3a-d/3c/3c_1H/pulseprogram
- FID_3a-d/3c/3c_1H/scon2
- FID_3a-d/3c/3c_1H/shimvalues
- FID_3a-d/3c/3c_1H/specpar
- FID_3a-d/3c/3c_1H/uxnmr.info
- FID_3a-d/3c/3c_1H/uxnmr.par
- FID_3a-d/3c/3c_1H/vtc_pid_settings
- FID_3a-d/3d/
- FID_3a-d/3d/3d_13C/
- FID_3a-d/3d/3d_13C/acqu
- FID_3a-d/3d/3d_13C/acqus
- FID_3a-d/3d/3d_13C/audita.txt
- FID_3a-d/3d/3d_13C/cpdprg2
- FID_3a-d/3d/3d_13C/fid
- FID_3a-d/3d/3d_13C/format.temp
- FID_3a-d/3d/3d_13C/fq1list
- FID_3a-d/3d/3d_13C/pdata/
- FID_3a-d/3d/3d_13C/pdata/1/
- FID_3a-d/3d/3d_13C/pdata/1/1i
- FID_3a-d/3d/3d_13C/pdata/1/1r
- FID_3a-d/3d/3d_13C/pdata/1/auditp.txt
- FID_3a-d/3d/3d_13C/pdata/1/intrng
- FID_3a-d/3d/3d_13C/pdata/1/outd
- FID_3a-d/3d/3d_13C/pdata/1/parm.txt
- FID_3a-d/3d/3d_13C/pdata/1/pcxac8.AC pCl Bi+_2_1.pdf
- FID_3a-d/3d/3d_13C/pdata/1/peaklist.xml
- FID_3a-d/3d/3d_13C/pdata/1/peakrng
- FID_3a-d/3d/3d_13C/pdata/1/peaks
- FID_3a-d/3d/3d_13C/pdata/1/proc
- FID_3a-d/3d/3d_13C/pdata/1/procs
- FID_3a-d/3d/3d_13C/pdata/1/title
- FID_3a-d/3d/3d_13C/precom.output
- FID_3a-d/3d/3d_13C/prosol_History
- FID_3a-d/3d/3d_13C/pulseprogram
- FID_3a-d/3d/3d_13C/scon2
- FID_3a-d/3d/3d_13C/shimvalues
- FID_3a-d/3d/3d_13C/specpar
- FID_3a-d/3d/3d_13C/stanprogram6897
- FID_3a-d/3d/3d_13C/uxnmr.info
- FID_3a-d/3d/3d_13C/uxnmr.par
- FID_3a-d/3d/3d_13C/vtc_pid_settings
- FID_3a-d/3d/3d_1H/
- FID_3a-d/3d/3d_1H/acqu
- FID_3a-d/3d/3d_1H/acqus
- FID_3a-d/3d/3d_1H/audita.txt
- FID_3a-d/3d/3d_1H/fid
- FID_3a-d/3d/3d_1H/format.temp
- FID_3a-d/3d/3d_1H/fq1list
- FID_3a-d/3d/3d_1H/pdata/
- FID_3a-d/3d/3d_1H/pdata/1/
- FID_3a-d/3d/3d_1H/pdata/1/1i
- FID_3a-d/3d/3d_1H/pdata/1/1r
- FID_3a-d/3d/3d_1H/pdata/1/auditp.txt
- FID_3a-d/3d/3d_1H/pdata/1/intrng
- FID_3a-d/3d/3d_1H/pdata/1/outd
- FID_3a-d/3d/3d_1H/pdata/1/parm.txt
- FID_3a-d/3d/3d_1H/pdata/1/pcxac8.AC_pClBi+_1_1.pdf
- FID_3a-d/3d/3d_1H/pdata/1/peaklist.xml
- FID_3a-d/3d/3d_1H/pdata/1/peakrng
- FID_3a-d/3d/3d_1H/pdata/1/peaks
[truncated: 13 more entries]
