# Supplementary material for: Modular Synthesis of α,α-Diaryl α-Amino Esters via Bi(V)-Mediated Arylation/SN2-Displacement of Kukhtin–Ramirez Intermediates
Source: Org Lett. 2022 Oct 24;24(43):8002–7. doi: 10.1021/acs.orglett.2c03201 (PMC9641671; doi:10.1021/acs.orglett.2c03201)
Supplement: Supplementary file 2 — ol2c03201_si_002.zip [file ol2c03201_si_002.zip › FID_3a-d/3a/3a_13C/3/pdata/1/peaklist.xml]

<?xml version="1.0" encoding="UTF-8"?>
<PeakList>
  <PeakList1D>
    <PeakList1DHeader creator="nmruser" date="2021-11-16T20:11:02.764+00:00" expNo="3" name="pcxac8.EJ003_conc" owner="" procNo="1" source="/opt/topspin-data/data/pcxac8/nmr">
      <PeakPickDetails>F1=228.301895ppm, F2=-8.301864ppm, MI=0.00cm, MAXI=10000.00cm, PC=1.400
      </PeakPickDetails>
    </PeakList1DHeader>
    <Peak1D F1="166.338303" intensity="3.734575e+00" type="0"/>
    <Peak1D F1="163.797745" intensity="3.592047e+00" type="0"/>
    <Peak1D F1="137.937958" intensity="1.228721e+01" type="0"/>
    <Peak1D F1="137.853073" intensity="1.250000e+01" type="0"/>
    <Peak1D F1="132.878754" intensity="2.414974e+00" type="0"/>
    <Peak1D F1="132.846619" intensity="2.803332e+00" type="0"/>
    <Peak1D F1="120.024811" intensity="1.212753e+01" type="0"/>
    <Peak1D F1="119.806870" intensity="1.175677e+01" type="0"/>
    <Peak1D F1="77.346382" intensity="5.145385e+01" type="0"/>
    <Peak1D F1="77.231400" intensity="1.794095e+00" type="0"/>
    <Peak1D F1="77.028847" intensity="5.240847e+01" type="0"/>
    <Peak1D F1="76.711327" intensity="5.156141e+01" type="0"/>
    <Peak1D F1="26.923141" intensity="3.202147e-01" type="0"/>
  </PeakList1D>
</PeakList>
