# Supplementary material for: Modular Synthesis of α,α-Diaryl α-Amino Esters via Bi(V)-Mediated Arylation/SN2-Displacement of Kukhtin–Ramirez Intermediates
Source: Org Lett. 2022 Oct 24;24(43):8002–7. doi: 10.1021/acs.orglett.2c03201 (PMC9641671; doi:10.1021/acs.orglett.2c03201)
Supplement: Supplementary file 2 — ol2c03201_si_002.zip [file ol2c03201_si_002.zip › FID_3a-d/3a/3a_13C/3/shimvalues]

# Tue Nov 16 20:11:01 2021
#$$PROBEIDENTIFIER=Z122623_0053
#$$PROBENAME=CPP BBO 400S1 BB-H&F-D-05 Z
#$$SHIMID=292722
#
# Active Shim Gradients
#
Z           		-1585           
Z2          		1218            
Z3          		140             
Z4          		-2318           
Z5          		384             
Z6          		2560            
Z7          		0               
Z8          		0               
X           		-426            
XZ          		3101            
XZ2         		-4889           
XZ3         		-1349           
XZ4         		724             
XZ5         		3556            
Y           		-780            
YZ          		-7358           
YZ2         		-6820           
YZ3         		-2589           
YZ4         		-976            
YZ5         		2319            
XY          		2306            
XYZ         		1800            
XYZ2        		411             
XYZ3        		-1869           
XYZ4        		-3449           
XYZ5        		0               
(X2-Y2)     		-29574          
(X2-Y2)Z    		-1039           
(X2-Y2)Z2   		435             
(X2-Y2)Z3   		207             
(X2-Y2)Z4   		62              
(X2-Y2)Z5   		0               
X3          		-550            
X3Z         		2796            
Y3          		-3040           
Y3Z         		847             
#
# Lock Parameter
#
FIELD		-53.557 
LOCKPHASE		140.136 
LOCKPOWER		-30.000 
LOCKGAIN		136.345 
LOCKDC		-75.000 
LOCKSHIFT		7.240   
LOOPGAIN		-12.000 
LOOPTIME		0.400   
LOOPFILTER		100.000 
#
IEEE64_VERSION_CODE 1
#
# Shim currents 
#
SHIM_SETTING [1 ]  -745.96507867   
SHIM_SETTING [2 ]  339.60197839    
SHIM_SETTING [3 ]  380.36564895    
SHIM_SETTING [4 ]  -839.57338448   
SHIM_SETTING [5 ]  128.51474815    
SHIM_SETTING [6 ]  -452.94737731   
SHIM_SETTING [7 ]  1152.05596382   
SHIM_SETTING [8 ]  383.77413665    
SHIM_SETTING [9 ]  507.04426520    
SHIM_SETTING [10]  52.99128689     
SHIM_SETTING [11]  0.00000000      
SHIM_SETTING [12]  -3886.88900000  
SHIM_SETTING [13]  -2192.32600000  
SHIM_SETTING [14]  -1622.65700000  
SHIM_SETTING [15]  -1718.78300000  
SHIM_SETTING [16]  -7949.71200000  
SHIM_SETTING [17]  5635.80400000   
SHIM_SETTING [18]  -1621.35700000  
SHIM_SETTING [19]  4993.58700000   
SHIM_SETTING [20]  -1311.17000000  
SHIM_SETTING [21]  -19554.43000000 
SHIM_SETTING [22]  -17782.19300000 
SHIM_SETTING [23]  -30818.40100000 
SHIM_SETTING [24]  -29091.63400000 
SHIM_SETTING [25]  -11662.03800000 
SHIM_SETTING [26]  -11611.74500000 
SHIM_SETTING [27]  1089.37000000   
SHIM_SETTING [28]  -17011.61900000 
SHIM_SETTING [29]  -3155.31700000  
SHIM_SETTING [30]  -221.21500000   
SHIM_SETTING [31]  4181.87900000   
SHIM_SETTING [32]  776.73000000    
SHIM_SETTING [33]  720.78000000    
SHIM_SETTING [34]  -117.28100000   
SHIM_SETTING [35]  7904.40100000   
SHIM_SETTING [36]  3003.11200000   
SHIM_SETTING [37]  1766.50500000   
SHIM_SETTING [38]  138.27900000    
SHIM_SETTING [39]  5016.41200000   
SHIM_SETTING [40]  0.00000000      
