# Supplementary material for: Modular Synthesis of α,α-Diaryl α-Amino Esters via Bi(V)-Mediated Arylation/SN2-Displacement of Kukhtin–Ramirez Intermediates
Source: Org Lett. 2022 Oct 24;24(43):8002–7. doi: 10.1021/acs.orglett.2c03201 (PMC9641671; doi:10.1021/acs.orglett.2c03201)
Supplement: Supplementary file 2 — ol2c03201_si_002.zip [file ol2c03201_si_002.zip › FID_3a-d/3a/3a_13C/3/uxnmr.info]

CONFIGURATION INFORMATION
=========================

Path         : /opt/topspin3.5pl7/conf/instr/av3400hd/uxnmr.info
Date         : Wed Jan  2 10:23:15 2019
Release      : TopSpin 3.5 pl 7
Installed in : /opt/topspin3.5pl7
Host         : chmnmr400hd
OS           : CentOS Linux release 7.5.1804 (Core) 
CPU          : Intel(R) Xeon(R) CPU E5-1620 v2 @ 3.70GHz (8 cores at 1579 MHz with Hyperthreading)
User         : nmruser
System       : Avance III HD 400 NMR spectrometer
1H-frequency : 400.20 MHz
Description  : CABINET 400 HD OB
Location     : University of Nottingham, Nottingham
Bruker Order : 10186937
Configured in: chmnmr400hd:/opt/topspin3.5pl7/conf/instr/av3400hd

IPSO: connected to spectrometer subnet
- TCP/IP address = 149.236.99.90
 - IPSO type: AQS
- Tctrl : 1
- Fctrls: 2
- Gctrl1: without digital preemphasis
- Rctrl : 1
- FREDs : none
- DPP : none

DRU1: AQS DRU-E Z102520/04579 ECL 07.00
- TCP/IP address = 149.236.99.89
- Firmware Version = 151014
- DRU1 controls AQS-Rack and HPPR/2

AQS: connected to 149.236.99.89:/dev/tty10
  _Slot_ SBSB _____________________Board_____________________
  Number Addr Type HW-VS FW-VS ID  ECL Name   Description
  -----------------------------------------------------------
     2   0x10 0x43   0x5    CD  R  0.3 REC-1  AQS RXAD/2 600 Z130588/01888 ECL 00.03
     3   0x34 0xd6   0x1        X  4.2 REF-1  REF/3-600 Reference Board for AQS/3 Receiver
     4   0x24 0x32     0        S  2.2 SGU-1  AQS SGU/3 600 (2CH) Z117129/02212 ECL 02.02 FPGA-Vs=20131031
     9   0x36 0xc7     0        A  1.3 BLA-1  AQS 2H-TX BD 200-400 Z103550/00129 ECL 01.03
    13   0xa0 0x93     0        V  0.1 PS-1   
    14   0xa1 0x91     0        V  1.2 PS-2   AQS PSM-D Power Supply Module
    --   0x20 0xd8     0        B  2.0 MASTER AQS/3+ Chassis
     1   0x20  0x7     0        B      MASTER AQS Rack Master
  Logical Receiver/SGU configuration:


Router: none installed


Transmitters at the spectrometer subnet:
----------------------------------------
BLA_W1345083_1045 W1345083/1045 ECL 21:
- TCP/IP address = 149.236.99.92
- Firmware VS    = 20120627
- Amplifier      = BLAXH300/100 E 200-600MHZ INR: W1345083/1045 ECL 21
- Router         = BLMMR32 RF AMPLIFIER MODULE: W1345204/5026 ECL 20
- Controller     = BLA CONTROL BOARD 6 2CH: W1522050/0508 ECL 50
- QNP-Accessory  : 1 X-input and 1 H-input
LTRX Z109888/01623 ECL 04.01:
- TCP/IP address = 149.236.99.20
- Amplifier      = BSMS/2 LOCK TRANSCEIVER 400: Z109888/01623 ECL 04.01

BSMS: BSMS/2 connected to ethernet
- TCP/IP address = 149.236.99.20
- ELCB firmware version = 20170712
- GAB current limits = 0.0/X, 0.0/Y, 10.0/Z (in A)
- SCB channels = 40
- Shim System = BOSS3-SB
- L-TRX = BSMS/2 LOCK TRANSCEIVER 400: Z109888/01623 ECL 04.01
- Lock: on L-TRX board
- VTU_SPB = BSMS/2 SPB SENSOR & PNEUMATIC BD: Z115191/02619 ECL 04.00
- VTU_VPSB1 = BSMS/2 VARIABLE POWER SUPPLY BD: Z115193/02945 ECL 01.05

VTU: in BSMS/2 connected to ethernet
- TCP/IP address = 149.236.99.20

Bruker Automatic Changer: device connected to 149.236.99.90:/dev/tty05
- Capacity: 60 holders
- Firmware: 20040805
- use BACS air  = yes
- BACS sx delay = 1 s
- Sample Rail fast changer mode = no

Prodigy Control Unit: LNP PRODIGY UNIT Z127349/342
- TCP/IP address   = 149.236.99.93

Preamplifiers :
HPPR2: - HPPR/2 preamplifier connected to 149.236.99.89:/dev/tty10
    Type      : HPPR/2
    Controller: Cover/2, with DRU Application firmware = c.
                no LED display for tuning and matching
    Module  1 : HPLNA 19F1H (virtual 50 Ohm reference: 99.8%/0.2deg, reflection meter)
                PN=Z103203, SN=00487 from 20150126
    Module  2 : 2H
                PN=Z003471, SN=00234 from 20150217
    Module  3 : XBB19F 2HS
                PN=Z003504, SN=01312 from 20150107


Gradient Controller cable connections
--------------------------------------------------------------------
GCtrl1: connected to GAB in BSMS

RF cable connections (detected)
--------------------------------------------------------------------
SGU1 NORM output -> input 1 of transmitter 1 (BLAXH300/100 E 200-600MHZ INR W1345083/1045 at TCP/IP 149.236.99.92)
SGU1 AUX  output -> input 1 of transmitter 3 (AQS 2H-TX BD 200-400 Z103550/129)
SGU2 NORM output -> input 2 of transmitter 1 (BLAXH300/100 E 200-600MHZ INR W1345083/1045 at TCP/IP 149.236.99.92)
SGU2 AUX  output -> TUNE signal input of HPPR

Blanking cable connections (detected)
--------------------------------------------------------------------
transmitter 1 = BLAXH300/100 E 200-600MHZ INR W1345083/1045 at TCP/IP 149.236.99.92:
- amplifier 1H-100W uses blanking 2
- amplifier X-300W uses blanking 1

transmitter 2 = BSMS/2 LOCK TRANSCEIVER 400 Z109888/01623 at TCP/IP 149.236.99.20:
- amplifier 2H-5W needs no blanking

transmitter 3 = AQS 2H-TX BD 200-400 Z103550/129:
- amplifier 2H-100W uses blanking 8


Switchbox (3 outputs: X / F / H) routing
--------------------------------------------------------------------
transmitter 1 = BLAXH300/100 E 200-600MHZ INR W1345083/1045 at TCP/IP 149.236.99.92:
- amplifier X-300W at blanking 1 can be routed to switchbox output 1 = X and output 2 = F
- amplifier 1H-100W at blanking 2 can be routed to switchbox output 1 = X, output 2 = F and output 3 = H
