# Supplementary material for: Modular Synthesis of α,α-Diaryl α-Amino Esters via Bi(V)-Mediated Arylation/SN2-Displacement of Kukhtin–Ramirez Intermediates
Source: Org Lett. 2022 Oct 24;24(43):8002–7. doi: 10.1021/acs.orglett.2c03201 (PMC9641671; doi:10.1021/acs.orglett.2c03201)
Supplement: Supplementary file 2 — ol2c03201_si_002.zip [file ol2c03201_si_002.zip › FID_3a-d/3a/3a_13C/3/vtc_pid_settings]

VTC_REG_PID_SET_CH1=\
<pid_settings type="probehead">
   <standard_pid proportional="1.305" integral="74.370" differential="12.395" />
   <temperature selftune="298.150" min="248.150" max="348.150" />
   <vta type="4" sensor="1" connected_sensors="1" />
   <gasflow selftune="600.000" min="540.000" max="660.000" />
   <bcu_chiller type="1" selftune="0" min="0" max="1000" />
   <pics checksum="52CA" name=" CPP BBO 400S1 BB-H&amp;F-D-05 Z" />
   <checksum value="DB018127" />
</pid_settings>
