# Supplementary material for: Modular Synthesis of α,α-Diaryl α-Amino Esters via Bi(V)-Mediated Arylation/SN2-Displacement of Kukhtin–Ramirez Intermediates
Source: Org Lett. 2022 Oct 24;24(43):8002–7. doi: 10.1021/acs.orglett.2c03201 (PMC9641671; doi:10.1021/acs.orglett.2c03201)
Supplement: Supplementary file 2 — ol2c03201_si_002.zip [file ol2c03201_si_002.zip › FID_3a-d/3a/3a_19F/100002/audita.txt]

##TITLE= Audit trail, TopSpin 3.5 pl 7
##JCAMPDX= 5.01
##ORIGIN= Bruker BioSpin GmbH
##OWNER= nmruser
$$ /opt/topspin-data/data/pcxac8/nmr/pcxac8.EJ003_conc/100002/audita.txt
##AUDIT TRAIL=  $$ (NUMBER, WHEN, WHO, WHERE, PROCESS, VERSION, WHAT)
(   1,<2021-11-16 14:41:57.705 +0000>,<nmruser>,<chmnmr400hd>,<go4>,<TopSpin 3.5.7>,
      <created by zg
	started at 2021-11-16 14:40:49.745 +0000,
	POWCHK enabled, PULCHK disabled,
       configuration hash MD5:
       23 D3 F3 63 1A D0 04 6C 95 D8 CB 9B 16 83 54 DF
       data hash MD5: 256K
       C9 8B B4 9F 63 4D EB 92 48 7D CE 44 FF F6 AD F4>)
(   2,<2021-11-16 14:41:57.723 +0000>,<nmruser>,<chmnmr400hd>,<audit>,<TopSpin 3.5.7>,
      <user comment:
       ICON-NMR User ID: pcxac8
       data hash MD5: 256K
       C9 8B B4 9F 63 4D EB 92 48 7D CE 44 FF F6 AD F4>)
(   3,<2021-11-16 14:41:58.044 +0000>,<nmruser>,<chmnmr400hd>,<dirdata>,<TopSpin 3.5.7>,
      <wra from 2 "pcxac8.EJ003_conc" "/opt/topspin-data/data/pcxac8/nmr"
       data hash MD5: 256K
       C9 8B B4 9F 63 4D EB 92 48 7D CE 44 FF F6 AD F4>)
##END=

$$ hash MD5
$$ 02 14 2F 8A 6A A7 D1 4A 83 E0 1A BD 87 0B 8B A9
