# Supplementary material for: Modular Synthesis of α,α-Diaryl α-Amino Esters via Bi(V)-Mediated Arylation/SN2-Displacement of Kukhtin–Ramirez Intermediates
Source: Org Lett. 2022 Oct 24;24(43):8002–7. doi: 10.1021/acs.orglett.2c03201 (PMC9641671; doi:10.1021/acs.orglett.2c03201)
Supplement: Supplementary file 2 — ol2c03201_si_002.zip [file ol2c03201_si_002.zip › FID_3a-d/3a/3a_19F/100002/pulseprogram]

# 1 "/opt/topspin3.5pl7/exp/stan/nmr/lists/pp/zgflqn"
;zgflqn
;avance-version (12/01/11)
;1D sequence for F-19 observe
;for QNP-operation (F-19 via X-QNP output of switchbox)
;
;$CLASS=HighRes
;$DIM=1D
;$TYPE=
;$SUBTYPE=
;$COMMENT=


# 1 "/opt/topspin3.5pl7/exp/stan/nmr/lists/pp/Avance.incl" 1
;Avance3aqs.incl
;   for AV III with AQS IPSO
;
;avance-version (15/06/05)
;
;$CLASS=HighRes Incl
;$COMMENT=
# 170 "/opt/topspin3.5pl7/exp/stan/nmr/lists/pp/Avance.incl"
;$Id: Avance3aqs.incl,v 1.1.8.3 2015/03/05 16:46:54 ber Exp $
# 13 "/opt/topspin3.5pl7/exp/stan/nmr/lists/pp/zgflqn" 2


# 16 "/opt/topspin3.5pl7/exp/stan/nmr/lists/pp/zgflqn"
"acqt0=-p1*2/3.1416"


# 1 "mc_line 19 file /opt/topspin3.5pl7/exp/stan/nmr/lists/pp/zgflqn exp. def. part of mc cmd. before ze"
; dimension 1D; AQ_mode 
define delay MCWRK
define delay MCREST
"MCREST = 30m - 30m"
"MCWRK = 0.333333*30m"

    dccorr
# 19 "/opt/topspin3.5pl7/exp/stan/nmr/lists/pp/zgflqn"
1 ze
# 1 "mc_line 19 file /opt/topspin3.5pl7/exp/stan/nmr/lists/pp/zgflqn exp. def. of mc cmd. after ze"
# 20 "/opt/topspin3.5pl7/exp/stan/nmr/lists/pp/zgflqn"
  10m setnmr3|3
# 1 "mc_line 21 file /opt/topspin3.5pl7/exp/stan/nmr/lists/pp/zgflqn exp. start label for mc cmd."
2 MCWRK  * 2
LBLF0, MCWRK
  MCREST
# 22 "/opt/topspin3.5pl7/exp/stan/nmr/lists/pp/zgflqn"
  d1
  p1 ph1
  go=2 ph31
# 1 "mc_line 25 file /opt/topspin3.5pl7/exp/stan/nmr/lists/pp/zgflqn exp. mc cmd. in line"
  MCWRK wr #0
  MCWRK zd
  lo to LBLF0 times td0

# 26 "/opt/topspin3.5pl7/exp/stan/nmr/lists/pp/zgflqn"
exit
# 29 "/opt/topspin3.5pl7/exp/stan/nmr/lists/pp/zgflqn"
ph1=0 2 2 0 1 3 3 1
ph31=0 2 2 0 1 3 3 1


;pl1 : f1 channel - power level for pulse (default)
;p1 : f1 channel -  high power pulse
;d1 : relaxation delay; 1-5 * T1
;ns: 1 * n, total number of scans: NS * TD0
# 40 "/opt/topspin3.5pl7/exp/stan/nmr/lists/pp/zgflqn"
;$Id: zgflqn,v 1.12 2012/01/31 17:49:32 ber Exp $
