# Supplementary material for: Modular Synthesis of α,α-Diaryl α-Amino Esters via Bi(V)-Mediated Arylation/SN2-Displacement of Kukhtin–Ramirez Intermediates
Source: Org Lett. 2022 Oct 24;24(43):8002–7. doi: 10.1021/acs.orglett.2c03201 (PMC9641671; doi:10.1021/acs.orglett.2c03201)
Supplement: Supplementary file 2 — ol2c03201_si_002.zip [file ol2c03201_si_002.zip › FID_3a-d/3a/3a_19F/2/audita.txt]

##TITLE= Audit trail, TopSpin 3.5 pl 7
##JCAMPDX= 5.01
##ORIGIN= Bruker BioSpin GmbH
##OWNER= nmruser
$$ /opt/topspin-data/data/pcxac8/nmr/pcxac8.EJ003_conc/2/audita.txt
##AUDIT TRAIL=  $$ (NUMBER, WHEN, WHO, WHERE, PROCESS, VERSION, WHAT)
(   1,<2021-11-16 14:41:59.619 +0000>,<nmruser>,<chmnmr400hd>,<proc1d>,<TopSpin 3.5.7>,
      <genfid from       1 2 "pcxac8.EJ003_conc" "/opt/topspin-data/data/pcxac8/nmr"
       data hash MD5: 261896
       4E FB AF A5 43 AD 2A CC 64 5A 0A 20 8F 5B B7 CC>)
##END=

$$ hash MD5
$$ 75 EE 55 3B 38 90 AE B9 09 DA 02 4C D8 52 11 48
