# Supplementary material for: Modular Synthesis of α,α-Diaryl α-Amino Esters via Bi(V)-Mediated Arylation/SN2-Displacement of Kukhtin–Ramirez Intermediates
Source: Org Lett. 2022 Oct 24;24(43):8002–7. doi: 10.1021/acs.orglett.2c03201 (PMC9641671; doi:10.1021/acs.orglett.2c03201)
Supplement: Supplementary file 2 — ol2c03201_si_002.zip [file ol2c03201_si_002.zip › FID_3a-d/3a/3a_19F/2/pdata/1/auditp.txt]

##TITLE= Audit trail, TopSpin 3.5 pl 7
##JCAMPDX= 5.01
##ORIGIN= Bruker BioSpin GmbH
##OWNER= nmruser
$$ /opt/topspin-data/data/pcxac8/nmr/pcxac8.EJ003_conc/2/pdata/1/auditp.txt
##AUDIT TRAIL=  $$ (NUMBER, WHEN, WHO, WHERE, PROCESS, VERSION, WHAT)
(   1,<2021-11-16 14:41:57.705 +0000>,<nmruser>,<chmnmr400hd>,<go4>,<TopSpin 3.5.7>,
      <created by zg
	started at 2021-11-16 14:40:49.745 +0000,
	POWCHK enabled, PULCHK disabled,
       configuration hash MD5:
       23 D3 F3 63 1A D0 04 6C 95 D8 CB 9B 16 83 54 DF
       data hash MD5: 256K
       C9 8B B4 9F 63 4D EB 92 48 7D CE 44 FF F6 AD F4>)
(   2,<2021-11-16 14:41:57.723 +0000>,<nmruser>,<chmnmr400hd>,<audit>,<TopSpin 3.5.7>,
      <user comment:
       ICON-NMR User ID: pcxac8
       data hash MD5: 256K
       C9 8B B4 9F 63 4D EB 92 48 7D CE 44 FF F6 AD F4>)
(   3,<2021-11-16 14:41:58.087 +0000>,<nmruser>,<chmnmr400hd>,<proc1d>,<TopSpin 3.5.7>,
      <convdta from       2 "pcxac8.EJ003_conc" "/opt/topspin-data/data/pcxac8/nmr"
       data hash MD5: 261992
       42 AD 99 8C 63 A3 48 5F FC 5F 14 70 9B 49 77 B5>)
(   4,<2021-11-16 14:41:58.096 +0000>,<nmruser>,<chmnmr400hd>,<proc1d>,<TopSpin 3.5.7>,
      <Start of raw data processing
       ls NSP = 96 SI = 256K 
       data hash MD5: 256K
       97 6A 24 F2 74 66 05 EC 22 D6 E2 EE 6B 4F 06 D0>)
(   5,<2021-11-16 14:42:02.516 +0000>,<nmruser>,<chmnmr400hd>,<proc1d>,<TopSpin 3.5.7>,
      <ef ME_mod = 4 NCOEF = 32768 LPBIN = 64K TDoff = -96 LB = 1 FT_mod = 6 PKNL = 1 SI = 256K 
       data hash MD5: 256K
       C4 58 5A 2E 8A 2B 48 08 64 8C 1F 97 2C B8 5C 71>)
(   6,<2021-11-16 14:42:02.553 +0000>,<nmruser>,<chmnmr400hd>,<proc1d>,<TopSpin 3.5.7>,
      <apks 
       data hash MD5: 256K
       B1 5A 84 04 B0 97 CC C5 8D 62 1F 1A 49 95 82 21>)
(   7,<2021-11-16 14:42:02.592 +0000>,<nmruser>,<chmnmr400hd>,<proc1d>,<TopSpin 3.5.7>,
      <abs ABSG = 5 
       data hash MD5: 256K
       73 2C EB 74 B1 EF 17 54 33 0E 07 30 CC 60 B9 99>)
##END=

$$ hash MD5
$$ D0 FA 14 31 06 AB 18 6E C9 C1 A2 A2 EC 1C 5A 66
