# Supplementary material for: Modular Synthesis of α,α-Diaryl α-Amino Esters via Bi(V)-Mediated Arylation/SN2-Displacement of Kukhtin–Ramirez Intermediates
Source: Org Lett. 2022 Oct 24;24(43):8002–7. doi: 10.1021/acs.orglett.2c03201 (PMC9641671; doi:10.1021/acs.orglett.2c03201)
Supplement: Supplementary file 2 — ol2c03201_si_002.zip [file ol2c03201_si_002.zip › FID_3a-d/3a/3a_19F/2/pdata/1/peaklist.xml]

<?xml version="1.0" encoding="UTF-8"?>
<PeakList>
  <PeakList1D>
    <PeakList1DHeader creator="nmruser" date="2021-11-16T14:42:02.601+00:00" expNo="2" name="pcxac8.EJ003_conc" owner="" procNo="1" source="/opt/topspin-data/data/pcxac8/nmr">
      <PeakPickDetails>F1=23.164310ppm, F2=-203.164337ppm, MI=1.00cm, MAXI=10000.00cm, PC=1.000
      </PeakPickDetails>
    </PeakList1DHeader>
    <Peak1D F1="-103.848106" intensity="1.920785e+00" type="0"/>
    <Peak1D F1="-103.862434" intensity="3.962520e+00" type="0"/>
    <Peak1D F1="-103.871078" intensity="5.030474e+00" type="0"/>
    <Peak1D F1="-103.883476" intensity="6.874499e+00" type="0"/>
    <Peak1D F1="-103.894043" intensity="5.003639e+00" type="0"/>
    <Peak1D F1="-103.902878" intensity="3.924616e+00" type="0"/>
    <Peak1D F1="-103.917259" intensity="1.857796e+00" type="0"/>
    <Peak1D F1="-147.650894" intensity="3.615174e+00" type="0"/>
    <Peak1D F1="-147.662445" intensity="3.379505e+00" type="0"/>
    <Peak1D F1="-147.706085" intensity="1.500000e+01" type="0"/>
    <Peak1D F1="-147.717438" intensity="1.409325e+01" type="0"/>
  </PeakList1D>
</PeakList>
