# Supplementary material for: Modular Synthesis of α,α-Diaryl α-Amino Esters via Bi(V)-Mediated Arylation/SN2-Displacement of Kukhtin–Ramirez Intermediates
Source: Org Lett. 2022 Oct 24;24(43):8002–7. doi: 10.1021/acs.orglett.2c03201 (PMC9641671; doi:10.1021/acs.orglett.2c03201)
Supplement: Supplementary file 2 — ol2c03201_si_002.zip [file ol2c03201_si_002.zip › FID_3a-d/3a/3a_1H/pdata/1/auditp.txt]

##TITLE= Audit trail, TopSpin 3.5 pl 6
##JCAMPDX= 5.01
##ORIGIN= Bruker BioSpin GmbH
##OWNER= nmrsu
$$ /opt/topspin-data/data/pcxac8/nmr/pcxac8.AC_pFBi+/1/pdata/1/auditp.txt
##AUDIT TRAIL=  $$ (NUMBER, WHEN, WHO, WHERE, PROCESS, VERSION, WHAT)
(   1,<2022-06-08 14:10:09.963 +0100>,<nmrsu>,<chmnmr500>,<go4>,<TopSpin 3.5.6>,
      <created by zg
	started at 2022-06-08 14:08:51.731 +0100,
	POWCHK enabled, PULCHK disabled,
       configuration hash MD5:
       48 0B 01 F8 0F 58 C5 85 96 6B BB EA 25 22 22 9D
       data hash MD5: 64K
       6A 73 9E F2 23 AA AC FD 68 73 0B 10 8C 26 00 C5>)
(   2,<2022-06-08 14:10:09.982 +0100>,<nmrsu>,<chmnmr500>,<audit>,<TopSpin 3.5.6>,
      <user comment:
       ICON-NMR User ID: pcxac8
       data hash MD5: 64K
       6A 73 9E F2 23 AA AC FD 68 73 0B 10 8C 26 00 C5>)
(   3,<2022-06-08 14:10:10.260 +0100>,<nmrsu>,<chmnmr500>,<proc1d>,<TopSpin 3.5.6>,
      <Start of raw data processing
       ef LB = 0.3 FT_mod = 6 PKNL = 1 SI = 64K 
       data hash MD5: 64K
       67 C8 54 83 1B F5 2A BC 53 7C E8 C5 09 AC 4D 46>)
(   4,<2022-06-08 14:10:11.305 +0100>,<nmrsu>,<chmnmr500>,<proc1d>,<TopSpin 3.5.6>,
      <apk0 
       data hash MD5: 64K
       4B 82 6C 77 2C C1 61 EA B0 AA E7 21 84 55 57 06>)
(   5,<2022-06-08 14:10:11.320 +0100>,<nmrsu>,<chmnmr500>,<proc1d>,<TopSpin 3.5.6>,
      <abs ABSG = 5 
       data hash MD5: 64K
       1E BD EE 32 DB DA 57 B0 DF F5 60 FA 4D 4C D5 6C>)
##END=

$$ hash MD5
$$ C0 A4 78 E9 E5 B6 A9 A2 50 33 8E 99 27 F8 86 A6
