# Supplementary material for: Modular Synthesis of α,α-Diaryl α-Amino Esters via Bi(V)-Mediated Arylation/SN2-Displacement of Kukhtin–Ramirez Intermediates
Source: Org Lett. 2022 Oct 24;24(43):8002–7. doi: 10.1021/acs.orglett.2c03201 (PMC9641671; doi:10.1021/acs.orglett.2c03201)
Supplement: Supplementary file 2 — ol2c03201_si_002.zip [file ol2c03201_si_002.zip › FID_3a-d/3a/3a_1H/pdata/1/parm.txt]

Current Data Parameters
NAME     pcxac8.AC_pFBi+              
EXPNO                 1              
PROCNO                1              

F2 - Acquisition Parameters
Date_          20220608              
Time              14.10 h            
INSTRUM          av3500              
PROBHD   Z8007_0120 (PH              
PULPROG            zg30              
TD                65536              
SOLVENT           CDCl3              
NS                   16              
DS                    2              
SWH           10288.065 Hz           
FIDRES         0.313967 Hz           
AQ            3.1850495 sec          
RG                  362              
DW               48.600 usec         
DE                 7.20 usec         
TE                298.0 K            
D1           1.00000000 sec          
TD0                   1              
SFO1        500.1330885 MHz          
NUC1                 1H              
P1                10.00 usec         
PLW1        29.99200058 W            

F2 - Processing parameters
SI                65536              
SF          500.1300000 MHz          
WDW                  EM              
SSB      0              
LB                 0.30 Hz           
GB       0              
PC                 1.00              
