# Supplementary material for: Modular Synthesis of α,α-Diaryl α-Amino Esters via Bi(V)-Mediated Arylation/SN2-Displacement of Kukhtin–Ramirez Intermediates
Source: Org Lett. 2022 Oct 24;24(43):8002–7. doi: 10.1021/acs.orglett.2c03201 (PMC9641671; doi:10.1021/acs.orglett.2c03201)
Supplement: Supplementary file 2 — ol2c03201_si_002.zip [file ol2c03201_si_002.zip › FID_3a-d/3a/3a_1H/pdata/1/peaklist.xml]

<?xml version="1.0" encoding="UTF-8"?>
<PeakList>
  <PeakList1D>
    <PeakList1DHeader creator="nmrsu" date="2022-06-08T14:10:11.327+01:00" expNo="1" name="pcxac8.AC_pFBi+" owner="" procNo="1" source="/opt/topspin-data/data/pcxac8/nmr">
      <PeakPickDetails>F1=16.460800ppm, F2=-4.109983ppm, MI=0.50cm, MAXI=10000.00cm, PC=1.000
      </PeakPickDetails>
    </PeakList1DHeader>
    <Peak1D F1="7.824067" intensity="1.022331e+01" type="0"/>
    <Peak1D F1="7.813701" intensity="1.168603e+01" type="0"/>
    <Peak1D F1="7.806777" intensity="1.250000e+01" type="0"/>
    <Peak1D F1="7.796449" intensity="1.124634e+01" type="0"/>
    <Peak1D F1="7.424086" intensity="1.810159e+00" type="0"/>
    <Peak1D F1="7.418636" intensity="1.390429e+01" type="0"/>
    <Peak1D F1="7.401338" intensity="2.613627e+01" type="0"/>
    <Peak1D F1="7.384346" intensity="1.357593e+01" type="0"/>
    <Peak1D F1="7.378745" intensity="1.833050e+00" type="0"/>
    <Peak1D F1="7.368987" intensity="9.565792e-01" type="0"/>
    <Peak1D F1="7.351075" intensity="6.032116e-01" type="0"/>
    <Peak1D F1="7.283963" intensity="4.567646e+01" type="0"/>
    <Peak1D F1="1.586441" intensity="9.613191e+00" type="0"/>
  </PeakList1D>
</PeakList>
