# Supplementary material for: Modular Synthesis of α,α-Diaryl α-Amino Esters via Bi(V)-Mediated Arylation/SN2-Displacement of Kukhtin–Ramirez Intermediates
Source: Org Lett. 2022 Oct 24;24(43):8002–7. doi: 10.1021/acs.orglett.2c03201 (PMC9641671; doi:10.1021/acs.orglett.2c03201)
Supplement: Supplementary file 2 — ol2c03201_si_002.zip [file ol2c03201_si_002.zip › FID_3a-d/3a/3a_1H/uxnmr.info]

CONFIGURATION INFORMATION
=========================

Path         : /opt/topspin3.5pl6/conf/instr/av3500/uxnmr.info
Date         : Fri Oct 22 13:49:42 2021
Release      : TopSpin 3.5 pl 6
Installed in : /opt/topspin3.5pl6
Host         : chmnmr500
OS           : CentOS Linux release 7.9.2009 (Core)
CPU          : Intel(R) Xeon(R) CPU E5-1620 v2 @ 3.70GHz (8 cores at 3700 MHz with Hyperthreading)
User         : nmrsu (NMR Super User)
System       : Avance III 500 NMR spectrometer
1H-frequency : 500.13 MHz
Description  : av3500
Configured in: chmnmr500:/opt/topspin3.5pl6/conf/instr/av3500

IPSO: connected to spectrometer subnet
- TCP/IP address = 149.236.99.90
 - IPSO type: 19"
- Tctrl : 1
- Fctrls: 2
- Gctrl1: without digital preemphasis
- Rctrl : none
- FREDs : none
- DPP : none

DRU1: AQS DRU-E Z102520/00964 ECL 04.00
- TCP/IP address = 149.236.99.89
- Firmware Version = 151014
- DRU1 controls AQS-Rack and HPPR/2

AQS: connected to 149.236.99.89:/dev/tty10
  _Slot_ SBSB _____________________Board_____________________
  Number Addr Type HW-VS FW-VS ID  ECL Name   Description
  -----------------------------------------------------------
     2   0x10 0x42   0x4    AW  R  4.2 REC-1  AQS RXAD600 Z102117/471 ECL 04.02
     3   0x34 0xc0   0x1        X  2.0 REF-1  REF-600 Reference Board for AQS Receiver
     4   0x24 0x19   0x8    AE  S  2.1 SGU-1  AQS SGU/2 600 Z103081/00721 ECL 02.01 FPGA-Vs=AF
     5   0x25 0x19   0x8    AE  S  2.1 SGU-2  AQS SGU/2 600 Z103081/00731 ECL 02.01 FPGA-Vs=AF
    21   0x21 0xcf     0        P  1.0 PSD-1  PSD/3 Power Supply Distribution Board
    --   0x20 0xd1     0        B  2.2 MASTER AQS/3 Chassis
     1   0x20  0x7     0        B      MASTER AQS Rack Master
  Logical Receiver/SGU configuration:


Router: none installed


Transmitters at the spectrometer subnet:
----------------------------------------
BLA_W1345083_0071 W1345083/0071 ECL 1:
- TCP/IP address = 149.236.99.91
- Firmware VS    = 20120627
- Amplifier      = BLAXH300/100 E 200-600MHZ: W1345083/0071 ECL 1
- Router         = BLMMR32 RF AMPLIFIER MODULE: W1345204/0339 ECL 0
- Controller     = BLA CONTROL BOARD 6 2V V-USB: W1522040/0508 ECL 2

BSMS: BSMS/2 connected to ethernet
- TCP/IP address = 149.236.99.20
- ELCB firmware version = 20160329
- GAB current limits = 0.0/X, 0.0/Y, 10.0/Z (in A)
- SCB channels = 40
- Shim System = BOSS2-SB
- 2HTX Amplifier: available
- Lock: installed
- VTU_SPB = BSMS/2 SPB SENSOR & PNEUMATIC BD: Z115191/02411 ECL 04.00
- VTU_VPSB1 = BSMS/2 VARIABLE POWER SUPPLY BD: Z115193/02879 ECL 01.05

VTU: in BSMS/2 connected to ethernet
- TCP/IP address = 149.236.99.20

Bruker Automatic Changer: device connected to 149.236.99.90:/dev/tty04
- Capacity: 60 holders
- Firmware: 20040805
- use BACS air  = yes
- BACS sx delay = 10 s
- Sample Rail fast changer mode = no

Cryo Controller CRCO: device connected to 149.236.99.90:/dev/tty01

Preamplifiers :
HPPR2: - HPPR/2 preamplifier connected to 149.236.99.89:/dev/tty10
    Type      : HPPR/2
    Controller: Cover/1 with Application firmware = AQ
                15 LEDs for tuning, 15 LEDs for matching
    Module  1 : 1H LNA
                PN=Z003461, SN=00577 from 20071001
    Module  2 : XBB19F 2HS
                PN=Z003505, SN=00627 from 20070917
    Module  3 : 2H
                PN=Z003472, SN=00597 from 20070928


Gradient Controller cable connections
--------------------------------------------------------------------
GCtrl1: connected to GAB in BSMS

RF cable connections (detected)
--------------------------------------------------------------------
SGU1 NORM output -> input 1 of transmitter 1 (BLAXH300/100 E 200-600MHZ W1345083/0071 at TCP/IP 149.236.99.91)
SGU1 AUX  output -> input 1 of transmitter 2 (BSMS 2HTX)
SGU2 NORM output -> input 2 of transmitter 1 (BLAXH300/100 E 200-600MHZ W1345083/0071 at TCP/IP 149.236.99.91)
SGU2 AUX  output -> TUNE signal input of HPPR

Blanking cable connections (detected)
--------------------------------------------------------------------
transmitter 1 = BLAXH300/100 E 200-600MHZ W1345083/0071 at TCP/IP 149.236.99.91:
- amplifier 1H-100W uses blanking 2
- amplifier X-300W uses blanking 1

transmitter 2 = BSMS 2HTX:
- amplifier 2H-20W needs no blanking
