# Supplementary material for: Modular Synthesis of α,α-Diaryl α-Amino Esters via Bi(V)-Mediated Arylation/SN2-Displacement of Kukhtin–Ramirez Intermediates
Source: Org Lett. 2022 Oct 24;24(43):8002–7. doi: 10.1021/acs.orglett.2c03201 (PMC9641671; doi:10.1021/acs.orglett.2c03201)
Supplement: Supplementary file 2 — ol2c03201_si_002.zip [file ol2c03201_si_002.zip › FID_3a-d/3b/3b_13C/audita.txt]

##TITLE= Audit trail, TopSpin 3.5 pl 6
##JCAMPDX= 5.01
##ORIGIN= Bruker BioSpin GmbH
##OWNER= nmruser
$$ /opt/topspin-data/data/pcxac8/nmr/pcxac8.AC341_13C/1/audita.txt
##AUDIT TRAIL=  $$ (NUMBER, WHEN, WHO, WHERE, PROCESS, VERSION, WHAT)
(   1,<2022-05-06 02:48:41.650 +0100>,<nmruser>,<chmnmr400b>,<go4>,<TopSpin 3.5.6>,
      <created by zg
	started at 2022-05-06 00:49:26.067 +0100,
	POWCHK disabled, PULCHK disabled,
       configuration hash MD5:
       DE 60 E8 CC 09 8B 8E 05 FE 73 15 A9 EC FC BC 9F
       data hash MD5: 32K
       7D 96 33 83 3E E4 AB 76 FC DC 6F F3 6A AA 75 DF>)
(   2,<2022-05-06 02:48:41.670 +0100>,<nmruser>,<chmnmr400b>,<audit>,<TopSpin 3.5.6>,
      <user comment:
       ICON-NMR User ID: pcxac8
       data hash MD5: 32K
       7D 96 33 83 3E E4 AB 76 FC DC 6F F3 6A AA 75 DF>)
##END=

$$ hash MD5
$$ 3D BC 66 31 DC 19 AC 0F D8 56 44 EC 1B 24 C0 95
