# Supplementary material for: Modular Synthesis of α,α-Diaryl α-Amino Esters via Bi(V)-Mediated Arylation/SN2-Displacement of Kukhtin–Ramirez Intermediates
Source: Org Lett. 2022 Oct 24;24(43):8002–7. doi: 10.1021/acs.orglett.2c03201 (PMC9641671; doi:10.1021/acs.orglett.2c03201)
Supplement: Supplementary file 2 — ol2c03201_si_002.zip [file ol2c03201_si_002.zip › FID_3a-d/3b/3b_13C/pdata/1/parm.txt]

Current Data Parameters
NAME     pcxac8.AC341_13C              
EXPNO                 1              
PROCNO                1              

F2 - Acquisition Parameters
Date_          20220506              
Time               2.48 h            
INSTRUM          av3400              
PROBHD   Z104450_0225 (              
PULPROG          zgpg30              
TD                32768              
SOLVENT           CDCl3              
NS                 4096              
DS                    4              
SWH           24038.461 Hz           
FIDRES         1.467191 Hz           
AQ            0.6815744 sec          
RG                 2050              
DW               20.800 usec         
DE                 9.63 usec         
TE                298.0 K            
D1           1.00000000 sec          
D11          0.03000000 sec          
TD0                   1              
SFO1        100.6087473 MHz          
NUC1                13C              
P1                 9.75 usec         
PLW1        63.68099976 W            
SFO2        400.0716003 MHz          
NUC2                 1H              
CPDPRG[2        waltz16              
PCPD2             90.00 usec         
PLW2        11.92800045 W            
PLW12        0.28863001 W            
PLW13        0.14518000 W            

F2 - Processing parameters
SI                32768              
SF          100.5976815 MHz          
WDW                  EM              
SSB      0              
LB                 1.00 Hz           
GB       0              
PC                 1.40              
