# Supplementary material for: Modular Synthesis of α,α-Diaryl α-Amino Esters via Bi(V)-Mediated Arylation/SN2-Displacement of Kukhtin–Ramirez Intermediates
Source: Org Lett. 2022 Oct 24;24(43):8002–7. doi: 10.1021/acs.orglett.2c03201 (PMC9641671; doi:10.1021/acs.orglett.2c03201)
Supplement: Supplementary file 2 — ol2c03201_si_002.zip [file ol2c03201_si_002.zip › FID_3a-d/3b/3b_13C/pdata/1/peaklist.xml]

<?xml version="1.0" encoding="UTF-8"?>
<PeakList>
  <PeakList1D>
    <PeakList1DHeader creator="nmruser" date="2022-05-06T02:48:42.354+01:00" expNo="1" name="pcxac8.AC341_13C" owner="" procNo="1" source="/opt/topspin-data/data/pcxac8/nmr">
      <PeakPickDetails>F1=229.478195ppm, F2=-9.478222ppm, MI=0.00cm, MAXI=10000.00cm, PC=1.400
      </PeakPickDetails>
    </PeakList1DHeader>
    <Peak1D F1="143.233551" intensity="5.519795e+00" type="0"/>
    <Peak1D F1="135.636475" intensity="1.250000e+01" type="0"/>
    <Peak1D F1="133.406052" intensity="2.609226e+00" type="0"/>
    <Peak1D F1="133.047852" intensity="1.098495e+01" type="0"/>
    <Peak1D F1="77.339050" intensity="9.062470e+01" type="0"/>
    <Peak1D F1="77.223953" intensity="4.389500e+00" type="0"/>
    <Peak1D F1="77.021019" intensity="9.300405e+01" type="0"/>
    <Peak1D F1="76.703888" intensity="9.026730e+01" type="0"/>
    <Peak1D F1="21.609684" intensity="8.473757e+00" type="0"/>
  </PeakList1D>
</PeakList>
