# Supplementary material for: Modular Synthesis of α,α-Diaryl α-Amino Esters via Bi(V)-Mediated Arylation/SN2-Displacement of Kukhtin–Ramirez Intermediates
Source: Org Lett. 2022 Oct 24;24(43):8002–7. doi: 10.1021/acs.orglett.2c03201 (PMC9641671; doi:10.1021/acs.orglett.2c03201)
Supplement: Supplementary file 2 — ol2c03201_si_002.zip [file ol2c03201_si_002.zip › FID_3a-d/3b/3b_13C/specpar]

##TITLE= Parameter file, TopSpin 3.5 pl 6
##JCAMPDX= 5.0
##DATATYPE= Parameter Values
##NPOINTS= 1463	$$ modification sequence number
##ORIGIN= Bruker BioSpin GmbH
##OWNER= nmrsu
$$ 2022-02-03 16:41:42.217 +0000  nmruser@chmnmr400b
$$ /opt/topspin3.5pl6/conf/instr/av3400/specpar
$$ process /opt/topspin3.5pl6/prog/mod/hconfserver
##$ANCIEN= (0..7)
0 0 0 0 0 0 0 0
##$BF1= 100.13
##$BF2= 100.13
##$BF3= 100.13
##$DEC= 1
##$DECB= 1
##$DEF19F= yes
##$DEFRSEL= yes
##$HPMOD= (0..7)
0 0 0 0 0 0 0 0
##$HPPRECH= (0..15)
-1 -1 -1 -1 -1 -1 -1 -1 -1 -1 -1 -1 -1 -1 -1 -1
##$HPSELECT= no
##$LOCSW19F= -1
##$LOCSW2H= -1
##$NUC1= 14
##$NUC2= 0
##$NUC3= 0
##$NUC4= 0
##$NUC5= 0
##$NUC6= 0
##$NUC7= 0
##$NUC8= 0
##$NUCARR= (0..123)
400.07 400.07 61.413180866 426.730560782 304.769229283 58.87464526 155.482392658
56.217088269 42.982152561 128.358354782 100.597681514 28.910326422 40.538741038
54.23531752 376.441909808 31.582710007 105.82611633 24.490825145 104.245675801
79.482655031 161.951304519 30.7093732 39.198494536 32.628609008 18.668758461
10.247012914 26.92482702 97.183992223 22.554082274 22.560095326 39.888215216
105.230204064 22.613940747 99.174224453 12.953378445 94.924904952 35.750459236
106.080452831 113.634654585 25.031591762 96.022216948 122.008163693 13.955701821
68.50244183 76.299402059 20.874540405 100.233457786 108.044976563 15.39309332
38.62653046 130.904720318 17.338321675 19.604222139 37.191699409 97.921813319
26.072265848 26.619437587 90.049059828 18.423827606 20.649088958 12.748018513
18.30760327 16.194109473 18.617389473 84.876770836 88.788235223 87.478326029
87.66585484 130.897899124 142.553978581 149.188631442 95.739059404 51.845939452
104.697286819 126.221160838 80.04394924 111.26021113 32.981454745 52.473749299
39.74478212 44.45949105 52.78643601 56.512451949 122.501434 21.803815 13.442352
16.682919 13.762408 99.457402 43.927686 12.282149 16.122821 96.176828 13.762408
19.283374 85.374938 11.522016 33.165803 70.009473514 19.2873747 45.6239828
32.5296917 16.0308049 10.0697619 47.96679272 16.668464471 90.11416722 91.02232612
9.130921632 31.06703578 6.8732026 7.4853097 86.002183749 6.9172103 71.655825575
26.450960108 228.53278624 230.775730687 83.697040419 64.288400502 7.36688898
14.522541 100 100
##$NUCOFFS= (0..127)
<29Si> <1H> <13C> <7Li> <31P> <> <> <> <> <> <> <> <> <> <> <> <> <> <>
<> <> <> <> <> <> <> <> <> <> <> <> <> <> <> <> <> <> <> <> <> <> <> <>
<> <> <> <> <> <> <> <> <> <> <> <> <> <> <> <> <> <> <> <> <> <> <> <>
<> <> <> <> <> <> <> <> <> <> <> <> <> <> <> <> <> <> <> <> <> <> <> <>
<> <> <> <> <> <> <> <> <> <> <> <> <> <> <> <> <> <> <> <> <> <> <> <>
<> <> <> <> <> <> <> <> <> <> <> <> <>
##$OBS= 1
##$OFFS= (0..127)
0 0 0 0 0 0 0 0 0 0 0 0 0 0 0 0 0 0 0 0 0 0 0 0 0 0 0 0 0 0 0 0 0 0 0 0
0 0 0 0 0 0 0 0 0 0 0 0 0 0 0 0 0 0 0 0 0 0 0 0 0 0 0 0 0 0 0 0 0 0 0 0
0 0 0 0 0 0 0 0 0 0 0 0 0 0 0 0 0 0 0 0 0 0 0 0 0 0 0 0 0 0 0 0 0 0 0 0
0 0 0 0 0 0 0 0 0 0 0 0 0 0 0 0 0 0 0 0
##$OFFSF= (0..7)
0 0 0 0 0 0 0 0
##$OFFSH= (0..7)
0 0 0 0 0 0 0 0
##$OFFSX= (0..7)
0 0 0 0 0 0 0 0
##$OFFSXAS= (0..7)
0 0 0 0 0 0 0 0
##$OFSF1= 0
##$OFSF2= 0
##$OFSH1= 0
##$OFSH2= 0
##$OFSH3= 0
##$OFSX1= 0
##$OFSX2= 0
##$OFSY= 0
##$PACOIL= (0..15)
0 0 0 0 0 0 0 0 0 0 0 0 0 0 0 0
##$PRECHAN= (0..15)
-1 2 0 1 -1 -1 -1 -1 -1 -1 -1 -1 -1 -1 -1 -1
##$RECPRE= (0..15)
-1 0 -1 -1 -1 -1 -1 -1 -1 -1 -1 -1 -1 -1 -1 -1
##$RECPRFX= (0..15)
1 0 0 0 0 0 0 0 0 0 0 0 0 0 0 0
##$RECSEL= (0..15)
0 0 1 0 0 0 0 0 0 0 0 0 0 0 0 0
##$SELREC= (0..9)
0 0 0 0 0 0 0 0 0 0
##$SFO1= 376.418563
##$SFO2= 400.046653
##$SFO3= 400.046653
##$SFO4= 400.046653
##$SFO5= 400.046653
##$SFO6= 400.046653
##$SFO7= 400.046653
##$SFO8= 400.046653
##$TY= (0..123)
0 0 0 0 0 0 0 0 0 0 0 0 0 0 0 0 0 0 0 0 0 0 0 0 0 0 0 0 0 0 0 0 0 0 0 0
0 0 0 0 0 0 0 0 0 0 0 0 0 0 0 0 0 0 0 0 0 0 0 0 0 0 0 0 0 0 0 0 0 0 0 0
0 0 0 0 0 0 0 0 0 0 0 0 0 0 0 0 0 0 0 0 0 0 0 0 0 0 0 0 0 0 0 0 0 0 0 0
0 0 0 0 0 0 0 0 0 0 0 0 0 0 0 0
##END=
