# Supplementary material for: Modular Synthesis of α,α-Diaryl α-Amino Esters via Bi(V)-Mediated Arylation/SN2-Displacement of Kukhtin–Ramirez Intermediates
Source: Org Lett. 2022 Oct 24;24(43):8002–7. doi: 10.1021/acs.orglett.2c03201 (PMC9641671; doi:10.1021/acs.orglett.2c03201)
Supplement: Supplementary file 2 — ol2c03201_si_002.zip [file ol2c03201_si_002.zip › FID_3a-d/3b/3b_13C/uxnmr.info]

CONFIGURATION INFORMATION
=========================

Path         : /opt/topspin3.5pl6/conf/instr/av3400/uxnmr.info
Date         : Fri Sep 10 10:00:26 2021
Release      : TopSpin 3.5 pl 6
Installed in : /opt/topspin3.5pl6
Host         : chmnmr400b
OS           : CentOS Linux release 7.7.1908 (Core)
CPU          : Intel(R) Xeon(R) CPU E5-1620 v2 @ 3.70GHz (8 cores at 1866 MHz with Hyperthreading)
User         : nmruser (nmruser)
System       : Avance III 400 NMR spectrometer
1H-frequency : 400.07 MHz
Description  : Avance III
Configured in: chmnmr400b:/opt/topspin3.5pl6/conf/instr/av3400

IPSO: connected to spectrometer subnet
- TCP/IP address = 149.236.99.90
 - IPSO type: AQS
- Tctrl : 1
- Fctrls: 2
- Gctrl1: without digital preemphasis
- Rctrl : 1
- FREDs : none
- DPP : none

DRU1: AQS DRU Z100977/00695 ECL 04.00
- TCP/IP address = 149.236.99.89
- Firmware Version = 151014
- DRU1 controls AQS-Rack and HPPR/2

AQS: connected to 149.236.99.89:/dev/tty10
  _Slot_ SBSB _____________________Board_____________________
  Number Addr Type HW-VS FW-VS ID  ECL Name   Description
  -----------------------------------------------------------
     2   0x10 0x72   0x3    AW  R  3.0 REC-1  AQS RXAD400 Z102116/851 ECL 03.00
     3   0x34  0x2   0x1        X  5.0 REF-1  REF-400 Reference Board for AQS Receiver
     4   0x24 0x11   0x8    AE  S  2.0 SGU-1  AQS SGU/2 400 Z103080/00089 ECL 02.00 FPGA-Vs=AF
     5   0x25 0x11   0x8    AE  S  2.1 SGU-2  AQS SGU/2 400 Z103080/00607 ECL 02.01 FPGA-Vs=AF
     9   0x36  0x5     0        A  6.0 BLA-1  BLA2BB 150/60 20-400 W1345049/1912 ECL 6
    21   0x21 0xcf     0        P  1.0 PSD-1  PSD/3 Power Supply Distribution Board
    --   0x20 0xd1     0        B  2.3 MASTER AQS/3 Chassis
     1   0x20  0x7     0        B      MASTER AQS Rack Master
  Logical Receiver/SGU configuration:


Router: 1 AQS-Minirouter

Amplifiers (AQS configuration):
  RO  Amplifier  Module  Nucleus  Power/W  Switchbox Name PN/SN/FW
   1      1         1        B      150    N         BLA2BB 150/60 20-400 W1345049/1912/-
   2      1         2        B       60    N         BLA2BB 150/60 20-400 W1345049/1912/-
   3      2         1       2H       20    N         2HTX in BSMS -/-/-


BSMS: BSMS/2 connected to ethernet
- TCP/IP address = 149.236.99.20
- ELCB firmware version = 20160329
- GAB current limits = 0.0/X, 0.0/Y, 10.0/Z (in A)
- SCB channels = 20
- Shim System = BOSS1-SB
- 2HTX Amplifier: available
- Lock: installed
- VTU_SPB = BSMS/2 SPB SENSOR & PNEUMATIC BD: Z115191/02523 ECL 04.00
- VTU_VPSB1 = BSMS/2 VARIABLE POWER SUPPLY BD: Z115193/02864 ECL 01.05

VTU: in BSMS/2 connected to ethernet
- TCP/IP address = 149.236.99.20

Bruker Automatic Changer: device connected to 149.236.99.90:/dev/tty04
- Capacity: 60 holders
- Firmware: 19990701
- use BACS air  = yes
- BACS sx delay = 10 s
- Sample Rail fast changer mode = no

Eurotherm VTU: device connected to 149.236.99.90:/dev/tty05
- (used by TopSpin)

Preamplifiers :
HPPR2: - HPPR/2 preamplifier connected to 149.236.99.89:/dev/tty10
    Type      : HPPR/2
    Controller: Cover/1 with Application firmware = AQ
                15 LEDs for tuning, 15 LEDs for matching
    Module  1 : 1H/2H 1H (virtual 50 Ohm reference: 287.2%/89.3deg)
                PN=Z003959, SN=00475 from 20071009
    Module  2 : 1H/2H 2H (virtual 50 Ohm reference: 106.2%/-73.0deg)
                PN=Z003959, SN=00475 from 20071009
    Module  3 : XBB19F 2HS
                PN=Z003504, SN=00471 from 20071016


Gradient Controller cable connections
--------------------------------------------------------------------
GCtrl1: connected to GAB in BSMS

RF cable connections (assumed)
--------------------------------------------------------------------
SGU1 NORM output -> input 2 of transmitter 1 (BLA2BB 150/60 20-400 W1345049/1912)
SGU1 AUX  output -> input 1 of transmitter 2 (2HTX in BSMS)
SGU2 NORM output -> input 3 of transmitter 1 (BLA2BB 150/60 20-400 W1345049/1912)
SGU2 AUX  output -> TUNE signal input of HPPR

Blanking cable connections (assumed)
--------------------------------------------------------------------
transmitter 1 = BLA2BB 150/60 20-400 W1345049/1912:
- amplifier B-150W uses blanking 1
- amplifier B-60W uses blanking 2

transmitter 2 = 2HTX in BSMS:
- amplifier 2H-20W uses blanking 3
