# Supplementary material for: Modular Synthesis of α,α-Diaryl α-Amino Esters via Bi(V)-Mediated Arylation/SN2-Displacement of Kukhtin–Ramirez Intermediates
Source: Org Lett. 2022 Oct 24;24(43):8002–7. doi: 10.1021/acs.orglett.2c03201 (PMC9641671; doi:10.1021/acs.orglett.2c03201)
Supplement: Supplementary file 2 — ol2c03201_si_002.zip [file ol2c03201_si_002.zip › FID_3a-d/3b/3b_1H/pdata/1/auditp.txt]

##TITLE= Audit trail, TopSpin 3.5 pl 6
##JCAMPDX= 5.01
##ORIGIN= Bruker BioSpin GmbH
##OWNER= nmruser
$$ /opt/topspin-data/data/pcxac8/nmr/pcxac8.AC341_trit/1/pdata/1/auditp.txt
##AUDIT TRAIL=  $$ (NUMBER, WHEN, WHO, WHERE, PROCESS, VERSION, WHAT)
(   1,<2022-05-04 13:21:44.467 +0100>,<nmruser>,<chmnmr400b>,<go4>,<TopSpin 3.5.6>,
      <created by zg
	started at 2022-05-04 13:20:11.707 +0100,
	POWCHK disabled, PULCHK disabled,
       configuration hash MD5:
       DE 60 E8 CC 09 8B 8E 05 FE 73 15 A9 EC FC BC 9F
       data hash MD5: 64K
       AD 8D F0 20 AF 66 D5 C7 08 B6 AF 0E FF 7C 68 33>)
(   2,<2022-05-04 13:21:44.486 +0100>,<nmruser>,<chmnmr400b>,<audit>,<TopSpin 3.5.6>,
      <user comment:
       ICON-NMR User ID: pcxac8
       data hash MD5: 64K
       AD 8D F0 20 AF 66 D5 C7 08 B6 AF 0E FF 7C 68 33>)
(   3,<2022-05-04 13:21:45.847 +0100>,<nmruser>,<chmnmr400b>,<proc1d>,<TopSpin 3.5.6>,
      <Start of raw data processing
       ef LB = 0.3 FT_mod = 6 PKNL = 1 SI = 64K 
       data hash MD5: 64K
       F6 9F 70 4F 6D 84 8F 74 41 29 5E 2E F7 BC 24 E5>)
(   4,<2022-05-04 13:21:46.860 +0100>,<nmruser>,<chmnmr400b>,<proc1d>,<TopSpin 3.5.6>,
      <apk0 
       data hash MD5: 64K
       95 EA 81 1C 8B 06 12 03 58 96 1A 1B 41 F3 4C 9B>)
(   5,<2022-05-04 13:21:46.875 +0100>,<nmruser>,<chmnmr400b>,<proc1d>,<TopSpin 3.5.6>,
      <abs ABSG = 5 
       data hash MD5: 64K
       39 D7 4B 1C 9F 7F 4B 49 C1 85 F1 24 B4 BF 27 48>)
##END=

$$ hash MD5
$$ DF E4 73 5D 8D B8 91 5E A6 0C 2A F7 B4 07 D6 E8
