# Supplementary material for: Modular Synthesis of α,α-Diaryl α-Amino Esters via Bi(V)-Mediated Arylation/SN2-Displacement of Kukhtin–Ramirez Intermediates
Source: Org Lett. 2022 Oct 24;24(43):8002–7. doi: 10.1021/acs.orglett.2c03201 (PMC9641671; doi:10.1021/acs.orglett.2c03201)
Supplement: Supplementary file 2 — ol2c03201_si_002.zip [file ol2c03201_si_002.zip › FID_3a-d/3b/3b_1H/pdata/1/outd]

##TITLE= Parameter file, TopSpin 3.5 pl 6
##JCAMPDX= 5.0
##DATATYPE= Parameter Values
##NPOINTS= 1	$$ modification sequence number
##ORIGIN= Bruker BioSpin GmbH
##OWNER= nmruser
$$ 2022-05-04 13:15:44.434 +0100  nmruser@chmnmr400b
$$ /opt/topspin-data/data/pcxac8/nmr/pcxac8.AC341_trit/1/pdata/1/outd
$$ process /opt/topspin3.5pl6/prog/mod/xwish3
##$CURPLOT= <hplj5200>
##$CURPRIN= <$hplj5200>
##$DFORMAT= <normdp>
##$LAYOUT= <+/1D_H_A3.not.xwp>
##$LFORMAT= <normlp>
##$PFORMAT= <normpl>
##END=
