# Supplementary material for: Modular Synthesis of α,α-Diaryl α-Amino Esters via Bi(V)-Mediated Arylation/SN2-Displacement of Kukhtin–Ramirez Intermediates
Source: Org Lett. 2022 Oct 24;24(43):8002–7. doi: 10.1021/acs.orglett.2c03201 (PMC9641671; doi:10.1021/acs.orglett.2c03201)
Supplement: Supplementary file 2 — ol2c03201_si_002.zip [file ol2c03201_si_002.zip › FID_3a-d/3b/3b_1H/pdata/1/peaklist.xml]

<?xml version="1.0" encoding="UTF-8"?>
<PeakList>
  <PeakList1D>
    <PeakList1DHeader creator="nmruser" date="2022-05-04T13:21:46.882+01:00" expNo="1" name="pcxac8.AC341_trit" owner="" procNo="1" source="/opt/topspin-data/data/pcxac8/nmr">
      <PeakPickDetails>F1=16.453211ppm, F2=-4.102403ppm, MI=0.50cm, MAXI=10000.00cm, PC=1.000
      </PeakPickDetails>
    </PeakList1DHeader>
    <Peak1D F1="7.673809" intensity="1.906430e+00" type="0"/>
    <Peak1D F1="7.653987" intensity="2.384771e+00" type="0"/>
    <Peak1D F1="7.510250" intensity="3.402277e+00" type="0"/>
    <Peak1D F1="7.490398" intensity="2.707658e+00" type="0"/>
    <Peak1D F1="7.284192" intensity="8.379954e+00" type="0"/>
    <Peak1D F1="2.462947" intensity="1.250000e+01" type="0"/>
  </PeakList1D>
</PeakList>
