# Supplementary material for: Modular Synthesis of α,α-Diaryl α-Amino Esters via Bi(V)-Mediated Arylation/SN2-Displacement of Kukhtin–Ramirez Intermediates
Source: Org Lett. 2022 Oct 24;24(43):8002–7. doi: 10.1021/acs.orglett.2c03201 (PMC9641671; doi:10.1021/acs.orglett.2c03201)
Supplement: Supplementary file 2 — ol2c03201_si_002.zip [file ol2c03201_si_002.zip › FID_3a-d/3c/3c_13C/pdata/1/auditp.txt]

##TITLE= Audit trail, TopSpin 3.5 pl 6
##JCAMPDX= 5.01
##ORIGIN= Bruker BioSpin GmbH
##OWNER= nmrsu
$$ /opt/topspin-data/data/pcxac8/nmr/pcxac8.AC342_dry/2/pdata/1/auditp.txt
##AUDIT TRAIL=  $$ (NUMBER, WHEN, WHO, WHERE, PROCESS, VERSION, WHAT)
(   1,<2022-06-08 19:30:22.175 +0100>,<nmrsu>,<chmnmr500>,<go4>,<TopSpin 3.5.6>,
      <created by zg
	started at 2022-06-08 15:54:19.642 +0100,
	POWCHK enabled, PULCHK disabled,
       configuration hash MD5:
       48 0B 01 F8 0F 58 C5 85 96 6B BB EA 25 22 22 9D
       data hash MD5: 32K
       98 93 A8 D4 5C 5D 99 1A 91 17 6A A5 F7 8B 96 8C>)
(   2,<2022-06-08 19:30:22.194 +0100>,<nmrsu>,<chmnmr500>,<audit>,<TopSpin 3.5.6>,
      <user comment:
       ICON-NMR User ID: pcxac8
       data hash MD5: 32K
       98 93 A8 D4 5C 5D 99 1A 91 17 6A A5 F7 8B 96 8C>)
(   3,<2022-06-08 19:30:22.465 +0100>,<nmrsu>,<chmnmr500>,<proc1d>,<TopSpin 3.5.6>,
      <Start of raw data processing
       ef LB = 1 FT_mod = 6 PKNL = 1 SI = 32K 
       data hash MD5: 32K
       FE A9 26 D4 93 2F 9E 6D 52 DC B7 51 23 F3 71 FD>)
(   4,<2022-06-08 19:30:22.797 +0100>,<nmrsu>,<chmnmr500>,<proc1d>,<TopSpin 3.5.6>,
      <apk0 
       data hash MD5: 32K
       4F 60 46 8C D4 5E 21 26 FF 4A 59 93 19 88 DE 9B>)
(   5,<2022-06-08 19:30:22.809 +0100>,<nmrsu>,<chmnmr500>,<proc1d>,<TopSpin 3.5.6>,
      <abs ABSG = 5 
       data hash MD5: 32K
       0A 9C 91 A5 04 16 C1 11 05 06 67 87 F1 73 65 6D>)
##END=

$$ hash MD5
$$ A2 B1 67 DF C4 69 BB 91 E9 EE AE 33 18 13 B5 E1
