# Supplementary material for: Modular Synthesis of α,α-Diaryl α-Amino Esters via Bi(V)-Mediated Arylation/SN2-Displacement of Kukhtin–Ramirez Intermediates
Source: Org Lett. 2022 Oct 24;24(43):8002–7. doi: 10.1021/acs.orglett.2c03201 (PMC9641671; doi:10.1021/acs.orglett.2c03201)
Supplement: Supplementary file 2 — ol2c03201_si_002.zip [file ol2c03201_si_002.zip › FID_3a-d/3c/3c_13C/pdata/1/peaklist.xml]

<?xml version="1.0" encoding="UTF-8"?>
<PeakList>
  <PeakList1D>
    <PeakList1DHeader creator="nmrsu" date="2022-06-08T19:30:22.817+01:00" expNo="2" name="pcxac8.AC342_dry" owner="" procNo="1" source="/opt/topspin-data/data/pcxac8/nmr">
      <PeakPickDetails>F1=228.330307ppm, F2=-8.330222ppm, MI=0.00cm, MAXI=10000.00cm, PC=1.400
      </PeakPickDetails>
    </PeakList1DHeader>
    <Peak1D F1="162.804016" intensity="4.527524e+00" type="0"/>
    <Peak1D F1="137.096298" intensity="1.200198e+01" type="0"/>
    <Peak1D F1="136.929474" intensity="9.326755e-01" type="0"/>
    <Peak1D F1="135.351761" intensity="2.454019e-01" type="0"/>
    <Peak1D F1="125.979271" intensity="1.551869e+00" type="0"/>
    <Peak1D F1="125.307083" intensity="2.450916e-01" type="0"/>
    <Peak1D F1="118.071754" intensity="1.107763e+01" type="0"/>
    <Peak1D F1="77.279625" intensity="6.684382e+01" type="0"/>
    <Peak1D F1="77.025871" intensity="6.811179e+01" type="0"/>
    <Peak1D F1="76.772018" intensity="6.629160e+01" type="0"/>
    <Peak1D F1="56.934288" intensity="2.864119e-01" type="0"/>
    <Peak1D F1="55.741959" intensity="1.067702e+00" type="0"/>
    <Peak1D F1="55.685509" intensity="1.250000e+01" type="0"/>
  </PeakList1D>
</PeakList>
