# Supplementary material for: Modular Synthesis of α,α-Diaryl α-Amino Esters via Bi(V)-Mediated Arylation/SN2-Displacement of Kukhtin–Ramirez Intermediates
Source: Org Lett. 2022 Oct 24;24(43):8002–7. doi: 10.1021/acs.orglett.2c03201 (PMC9641671; doi:10.1021/acs.orglett.2c03201)
Supplement: Supplementary file 2 — ol2c03201_si_002.zip [file ol2c03201_si_002.zip › FID_3a-d/3c/3c_1H/pdata/1/auditp.txt]

##TITLE= Audit trail, TopSpin 3.5 pl 6
##JCAMPDX= 5.01
##ORIGIN= Bruker BioSpin GmbH
##OWNER= nmrsu
$$ /opt/topspin-data/data/pcxac8/nmr/pcxac8.AC342_dry/1/pdata/1/auditp.txt
##AUDIT TRAIL=  $$ (NUMBER, WHEN, WHO, WHERE, PROCESS, VERSION, WHAT)
(   1,<2022-06-08 14:52:30.692 +0100>,<nmrsu>,<chmnmr500>,<go4>,<TopSpin 3.5.6>,
      <created by zg
	started at 2022-06-08 14:51:12.320 +0100,
	POWCHK enabled, PULCHK disabled,
       configuration hash MD5:
       48 0B 01 F8 0F 58 C5 85 96 6B BB EA 25 22 22 9D
       data hash MD5: 64K
       97 8C 20 F3 53 3D DC 84 62 A9 39 B9 34 37 02 53>)
(   2,<2022-06-08 14:52:30.710 +0100>,<nmrsu>,<chmnmr500>,<audit>,<TopSpin 3.5.6>,
      <user comment:
       ICON-NMR User ID: pcxac8
       data hash MD5: 64K
       97 8C 20 F3 53 3D DC 84 62 A9 39 B9 34 37 02 53>)
(   3,<2022-06-08 14:52:30.987 +0100>,<nmrsu>,<chmnmr500>,<proc1d>,<TopSpin 3.5.6>,
      <Start of raw data processing
       ef LB = 0.3 FT_mod = 6 PKNL = 1 SI = 64K 
       data hash MD5: 64K
       03 F6 FD 3D EB E0 C7 FE 19 BC 32 A8 0B 99 EF 97>)
(   4,<2022-06-08 14:52:31.927 +0100>,<nmrsu>,<chmnmr500>,<proc1d>,<TopSpin 3.5.6>,
      <apk0 
       data hash MD5: 64K
       F1 F5 DB EF F0 CC 4B 89 6E 17 82 33 B5 4B 29 0D>)
(   5,<2022-06-08 14:52:31.943 +0100>,<nmrsu>,<chmnmr500>,<proc1d>,<TopSpin 3.5.6>,
      <abs ABSG = 5 
       data hash MD5: 64K
       11 DC 6A 86 05 20 B3 C9 F5 3A 89 66 EC AD 8D 6F>)
##END=

$$ hash MD5
$$ 52 41 BE 55 A0 42 78 92 E2 D0 ED 92 87 52 A6 02
