# Supplementary material for: Modular Synthesis of α,α-Diaryl α-Amino Esters via Bi(V)-Mediated Arylation/SN2-Displacement of Kukhtin–Ramirez Intermediates
Source: Org Lett. 2022 Oct 24;24(43):8002–7. doi: 10.1021/acs.orglett.2c03201 (PMC9641671; doi:10.1021/acs.orglett.2c03201)
Supplement: Supplementary file 2 — ol2c03201_si_002.zip [file ol2c03201_si_002.zip › FID_3a-d/3c/3c_1H/pdata/1/intrng]

P 0
7.875725   7.460769
7.460455   7.318892
7.318579   7.163205
7.162892   6.817618
4.155871   3.926107
3.925793   3.846380
3.846066   3.792706
3.792392   3.557919
2.369236   2.077323
1.806440   1.556587
1.556273   1.136609
