# Supplementary material for: Modular Synthesis of α,α-Diaryl α-Amino Esters via Bi(V)-Mediated Arylation/SN2-Displacement of Kukhtin–Ramirez Intermediates
Source: Org Lett. 2022 Oct 24;24(43):8002–7. doi: 10.1021/acs.orglett.2c03201 (PMC9641671; doi:10.1021/acs.orglett.2c03201)
Supplement: Supplementary file 2 — ol2c03201_si_002.zip [file ol2c03201_si_002.zip › FID_3a-d/3c/3c_1H/pdata/1/peaklist.xml]

<?xml version="1.0" encoding="UTF-8"?>
<PeakList>
  <PeakList1D>
    <PeakList1DHeader creator="nmrsu" date="2022-06-08T14:52:31.950+01:00" expNo="1" name="pcxac8.AC342_dry" owner="" procNo="1" source="/opt/topspin-data/data/pcxac8/nmr">
      <PeakPickDetails>F1=16.460800ppm, F2=-4.109983ppm, MI=0.50cm, MAXI=10000.00cm, PC=1.000
      </PeakPickDetails>
    </PeakList1DHeader>
    <Peak1D F1="7.692442" intensity="1.337747e+00" type="0"/>
    <Peak1D F1="7.675436" intensity="1.451679e+00" type="0"/>
    <Peak1D F1="7.284788" intensity="5.804553e+00" type="0"/>
    <Peak1D F1="7.225194" intensity="5.075355e-01" type="0"/>
    <Peak1D F1="7.220000" intensity="2.988557e+00" type="0"/>
    <Peak1D F1="7.216223" intensity="1.111922e+00" type="0"/>
    <Peak1D F1="7.205989" intensity="9.758852e-01" type="0"/>
    <Peak1D F1="7.202201" intensity="2.790258e+00" type="0"/>
    <Peak1D F1="3.907182" intensity="1.275417e+00" type="0"/>
    <Peak1D F1="3.892401" intensity="1.250000e+01" type="0"/>
  </PeakList1D>
</PeakList>
