# Supplementary material for: Modular Synthesis of α,α-Diaryl α-Amino Esters via Bi(V)-Mediated Arylation/SN2-Displacement of Kukhtin–Ramirez Intermediates
Source: Org Lett. 2022 Oct 24;24(43):8002–7. doi: 10.1021/acs.orglett.2c03201 (PMC9641671; doi:10.1021/acs.orglett.2c03201)
Supplement: Supplementary file 3 — ol2c03201_si_003.zip [file ol2c03201_si_003.zip]

Archive with 1,136 entries (1,023 files):
- FID_8-12/10/
- FID_8-12/10/10_13C/
- FID_8-12/10/10_13C/acqu
- FID_8-12/10/10_13C/acqus
- FID_8-12/10/10_13C/audita.txt
- FID_8-12/10/10_13C/cpdprg2
- FID_8-12/10/10_13C/fid
- FID_8-12/10/10_13C/format.temp
- FID_8-12/10/10_13C/fq1list
- FID_8-12/10/10_13C/overflow_log_dru1.txt
- FID_8-12/10/10_13C/pdata/
- FID_8-12/10/10_13C/pdata/1/
- FID_8-12/10/10_13C/pdata/1/1i
- FID_8-12/10/10_13C/pdata/1/1r
- FID_8-12/10/10_13C/pdata/1/auditp.txt
- FID_8-12/10/10_13C/pdata/1/intrng
- FID_8-12/10/10_13C/pdata/1/outd
- FID_8-12/10/10_13C/pdata/1/parm.txt
- FID_8-12/10/10_13C/pdata/1/pcxac8.AC269_dryproduct_1_1.pdf
- FID_8-12/10/10_13C/pdata/1/peaklist.xml
- FID_8-12/10/10_13C/pdata/1/peakrng
- FID_8-12/10/10_13C/pdata/1/peaks
- FID_8-12/10/10_13C/pdata/1/proc
- FID_8-12/10/10_13C/pdata/1/procs
- FID_8-12/10/10_13C/pdata/1/title
- FID_8-12/10/10_13C/precom.output
- FID_8-12/10/10_13C/prosol_History
- FID_8-12/10/10_13C/pulseprogram
- FID_8-12/10/10_13C/scon2
- FID_8-12/10/10_13C/shimvalues
- FID_8-12/10/10_13C/specpar
- FID_8-12/10/10_13C/stanprogram18097
- FID_8-12/10/10_13C/uxnmr.info
- FID_8-12/10/10_13C/uxnmr.par
- FID_8-12/10/10_13C/vtc_pid_settings
- FID_8-12/10/10_19F/
- FID_8-12/10/10_19F/10002/
- FID_8-12/10/10_19F/10002/acqu
- FID_8-12/10/10_19F/10002/acqus
- FID_8-12/10/10_19F/10002/audita.txt
- FID_8-12/10/10_19F/10002/fid
- FID_8-12/10/10_19F/10002/format.temp
- FID_8-12/10/10_19F/10002/pdata/
- FID_8-12/10/10_19F/10002/pdata/1/
- FID_8-12/10/10_19F/10002/pdata/1/1i
- FID_8-12/10/10_19F/10002/pdata/1/1r
- FID_8-12/10/10_19F/10002/pdata/1/auditp.txt
- FID_8-12/10/10_19F/10002/pdata/1/intrng
- FID_8-12/10/10_19F/10002/pdata/1/outd
- FID_8-12/10/10_19F/10002/pdata/1/proc
- FID_8-12/10/10_19F/10002/pdata/1/procs
- FID_8-12/10/10_19F/10002/pdata/1/title
- FID_8-12/10/10_19F/10002/prosol_History
- FID_8-12/10/10_19F/10002/pulseprogram
- FID_8-12/10/10_19F/10002/scon2
- FID_8-12/10/10_19F/10002/uxnmr.par
- FID_8-12/10/10_19F/2/
- FID_8-12/10/10_19F/2/acqu
- FID_8-12/10/10_19F/2/acqus
- FID_8-12/10/10_19F/2/audita.txt
- FID_8-12/10/10_19F/2/fid
- FID_8-12/10/10_19F/2/format.temp
- FID_8-12/10/10_19F/2/pdata/
- FID_8-12/10/10_19F/2/pdata/1/
- FID_8-12/10/10_19F/2/pdata/1/1i
- FID_8-12/10/10_19F/2/pdata/1/1r
- FID_8-12/10/10_19F/2/pdata/1/auditp.txt
- FID_8-12/10/10_19F/2/pdata/1/intrng
- FID_8-12/10/10_19F/2/pdata/1/outd
- FID_8-12/10/10_19F/2/pdata/1/parm.txt
- FID_8-12/10/10_19F/2/pdata/1/peaklist.xml
- FID_8-12/10/10_19F/2/pdata/1/peaks
- FID_8-12/10/10_19F/2/pdata/1/proc
- FID_8-12/10/10_19F/2/pdata/1/procs
- FID_8-12/10/10_19F/2/pdata/1/title
- FID_8-12/10/10_19F/2/prosol_History
- FID_8-12/10/10_19F/2/pulseprogram
- FID_8-12/10/10_19F/2/scon2
- FID_8-12/10/10_19F/2/uxnmr.par
- FID_8-12/10/10_1H/
- FID_8-12/10/10_1H/acqu
- FID_8-12/10/10_1H/acqus
- FID_8-12/10/10_1H/audita.txt
- FID_8-12/10/10_1H/fid
- FID_8-12/10/10_1H/format.temp
- FID_8-12/10/10_1H/fq1list
- FID_8-12/10/10_1H/pdata/
- FID_8-12/10/10_1H/pdata/1/
- FID_8-12/10/10_1H/pdata/1/1i
- FID_8-12/10/10_1H/pdata/1/1r
- FID_8-12/10/10_1H/pdata/1/auditp.txt
- FID_8-12/10/10_1H/pdata/1/intrng
- FID_8-12/10/10_1H/pdata/1/outd
- FID_8-12/10/10_1H/pdata/1/parm.txt
- FID_8-12/10/10_1H/pdata/1/pcxac8.AC269_dryproduct_2_1.pdf
- FID_8-12/10/10_1H/pdata/1/peaklist.xml
- FID_8-12/10/10_1H/pdata/1/peakrng
- FID_8-12/10/10_1H/pdata/1/peaks
- FID_8-12/10/10_1H/pdata/1/proc
- FID_8-12/10/10_1H/pdata/1/procs
- FID_8-12/10/10_1H/pdata/1/title
- FID_8-12/10/10_1H/precom.output
- FID_8-12/10/10_1H/prosol_History
- FID_8-12/10/10_1H/pulseprogram
- FID_8-12/10/10_1H/scon2
- FID_8-12/10/10_1H/shimvalues
- FID_8-12/10/10_1H/specpar
- FID_8-12/10/10_1H/stanprogram18097
- FID_8-12/10/10_1H/uxnmr.info
- FID_8-12/10/10_1H/uxnmr.par
- FID_8-12/10/10_1H/vtc_pid_settings
- FID_8-12/10/10_COSY/
- FID_8-12/10/10_COSY/acqu
- FID_8-12/10/10_COSY/acqu2
- FID_8-12/10/10_COSY/acqu2s
- FID_8-12/10/10_COSY/acqus
- FID_8-12/10/10_COSY/audita.txt
- FID_8-12/10/10_COSY/EA
- FID_8-12/10/10_COSY/format.temp
- FID_8-12/10/10_COSY/fq1list
- FID_8-12/10/10_COSY/gpnam1
- FID_8-12/10/10_COSY/gpnam2
- FID_8-12/10/10_COSY/gpnam3
- FID_8-12/10/10_COSY/gradient_calib
- FID_8-12/10/10_COSY/pdata/
- FID_8-12/10/10_COSY/pdata/1/
- FID_8-12/10/10_COSY/pdata/1/2rr
- FID_8-12/10/10_COSY/pdata/1/auditp.txt
- FID_8-12/10/10_COSY/pdata/1/clevels
- FID_8-12/10/10_COSY/pdata/1/curdat2
- FID_8-12/10/10_COSY/pdata/1/outd
- FID_8-12/10/10_COSY/pdata/1/parm.txt
- FID_8-12/10/10_COSY/pdata/1/pcxac8.AC269_dryproduct_3_1.pdf
- FID_8-12/10/10_COSY/pdata/1/portf
- FID_8-12/10/10_COSY/pdata/1/proc
- FID_8-12/10/10_COSY/pdata/1/proc2
- FID_8-12/10/10_COSY/pdata/1/proc2s
- FID_8-12/10/10_COSY/pdata/1/procs
- FID_8-12/10/10_COSY/pdata/1/title
- FID_8-12/10/10_COSY/precom.output
- FID_8-12/10/10_COSY/prosol_History
- FID_8-12/10/10_COSY/pulseprogram
- FID_8-12/10/10_COSY/scon2
- FID_8-12/10/10_COSY/ser
- FID_8-12/10/10_COSY/shimvalues
- FID_8-12/10/10_COSY/specpar
- FID_8-12/10/10_COSY/stanprogram18097
- FID_8-12/10/10_COSY/uxnmr.info
- FID_8-12/10/10_COSY/uxnmr.par
- FID_8-12/10/10_COSY/vtc_pid_settings
- FID_8-12/10/10_HMBC/
- FID_8-12/10/10_HMBC/acqu
- FID_8-12/10/10_HMBC/acqu2
- FID_8-12/10/10_HMBC/acqu2s
- FID_8-12/10/10_HMBC/acqus
- FID_8-12/10/10_HMBC/audita.txt
- FID_8-12/10/10_HMBC/EA
- FID_8-12/10/10_HMBC/format.temp
- FID_8-12/10/10_HMBC/fq1list
- FID_8-12/10/10_HMBC/gpnam1
- FID_8-12/10/10_HMBC/gpnam3
- FID_8-12/10/10_HMBC/gpnam4
- FID_8-12/10/10_HMBC/gpnam5
- FID_8-12/10/10_HMBC/gpnam6
- FID_8-12/10/10_HMBC/gradient_calib
- FID_8-12/10/10_HMBC/pdata/
- FID_8-12/10/10_HMBC/pdata/1/
- FID_8-12/10/10_HMBC/pdata/1/2rr
- FID_8-12/10/10_HMBC/pdata/1/auditp.txt
- FID_8-12/10/10_HMBC/pdata/1/clevels
- FID_8-12/10/10_HMBC/pdata/1/curdat2
- FID_8-12/10/10_HMBC/pdata/1/outd
- FID_8-12/10/10_HMBC/pdata/1/parm.txt
- FID_8-12/10/10_HMBC/pdata/1/pcxac8.AC269_dryproduct_4_1.pdf
- FID_8-12/10/10_HMBC/pdata/1/portf
- FID_8-12/10/10_HMBC/pdata/1/proc
- FID_8-12/10/10_HMBC/pdata/1/proc2
- FID_8-12/10/10_HMBC/pdata/1/proc2s
- FID_8-12/10/10_HMBC/pdata/1/procs
- FID_8-12/10/10_HMBC/pdata/1/title
- FID_8-12/10/10_HMBC/pdata/99/
- FID_8-12/10/10_HMBC/pdata/99/1r
- FID_8-12/10/10_HMBC/pdata/99/auditp.txt
- FID_8-12/10/10_HMBC/pdata/99/outd
- FID_8-12/10/10_HMBC/pdata/99/parm.txt
- FID_8-12/10/10_HMBC/pdata/99/proc
- FID_8-12/10/10_HMBC/pdata/99/procs
- FID_8-12/10/10_HMBC/pdata/99/used_from
- FID_8-12/10/10_HMBC/precom.output
- FID_8-12/10/10_HMBC/prosol_History
- FID_8-12/10/10_HMBC/pulseprogram
- FID_8-12/10/10_HMBC/scon2
- FID_8-12/10/10_HMBC/ser
- FID_8-12/10/10_HMBC/shimvalues
- FID_8-12/10/10_HMBC/specpar
- FID_8-12/10/10_HMBC/spnam7
- FID_8-12/10/10_HMBC/stanprogram18097
- FID_8-12/10/10_HMBC/uxnmr.info
- FID_8-12/10/10_HMBC/uxnmr.par
- FID_8-12/10/10_HMBC/vtc_pid_settings
- FID_8-12/11/
- FID_8-12/11/11_13C/
- FID_8-12/11/11_13C/acqu
- FID_8-12/11/11_13C/acqus
- FID_8-12/11/11_13C/audita.txt
- FID_8-12/11/11_13C/cpdprg2
- FID_8-12/11/11_13C/fid
- FID_8-12/11/11_13C/format.temp
- FID_8-12/11/11_13C/fq1list
- FID_8-12/11/11_13C/pdata/
- FID_8-12/11/11_13C/pdata/1/
- FID_8-12/11/11_13C/pdata/1/1i
- FID_8-12/11/11_13C/pdata/1/1r
- FID_8-12/11/11_13C/pdata/1/auditp.txt
- FID_8-12/11/11_13C/pdata/1/intrng
- FID_8-12/11/11_13C/pdata/1/outd
- FID_8-12/11/11_13C/pdata/1/parm.txt
- FID_8-12/11/11_13C/pdata/1/pcxac8.AC315_productdry_4_1.pdf
- FID_8-12/11/11_13C/pdata/1/peaklist.xml
- FID_8-12/11/11_13C/pdata/1/peakrng
- FID_8-12/11/11_13C/pdata/1/peaks
- FID_8-12/11/11_13C/pdata/1/proc
- FID_8-12/11/11_13C/pdata/1/procs
- FID_8-12/11/11_13C/pdata/1/title
- FID_8-12/11/11_13C/precom.output
- FID_8-12/11/11_13C/prosol_History
- FID_8-12/11/11_13C/pulseprogram
- FID_8-12/11/11_13C/scon2
- FID_8-12/11/11_13C/shimvalues
- FID_8-12/11/11_13C/specpar
- FID_8-12/11/11_13C/stanprogram6756
- FID_8-12/11/11_13C/uxnmr.info
- FID_8-12/11/11_13C/uxnmr.par
- FID_8-12/11/11_13C/vtc_pid_settings
- FID_8-12/11/11_19F/
- FID_8-12/11/11_19F/100002/
- FID_8-12/11/11_19F/100002/acqu
- FID_8-12/11/11_19F/100002/acqus
- FID_8-12/11/11_19F/100002/audita.txt
- FID_8-12/11/11_19F/100002/fid
- FID_8-12/11/11_19F/100002/format.temp
- FID_8-12/11/11_19F/100002/fq1list
- FID_8-12/11/11_19F/100002/pdata/
- FID_8-12/11/11_19F/100002/pdata/1/
- FID_8-12/11/11_19F/100002/pdata/1/1i
- FID_8-12/11/11_19F/100002/pdata/1/1r
- FID_8-12/11/11_19F/100002/pdata/1/auditp.txt
- FID_8-12/11/11_19F/100002/pdata/1/intrng
- FID_8-12/11/11_19F/100002/pdata/1/outd
- FID_8-12/11/11_19F/100002/pdata/1/proc
- FID_8-12/11/11_19F/100002/pdata/1/procs
- FID_8-12/11/11_19F/100002/pdata/1/title
- FID_8-12/11/11_19F/100002/precom.output
- FID_8-12/11/11_19F/100002/prosol_History
- FID_8-12/11/11_19F/100002/pulseprogram
- FID_8-12/11/11_19F/100002/scon2
- FID_8-12/11/11_19F/100002/shimvalues
- FID_8-12/11/11_19F/100002/specpar
- FID_8-12/11/11_19F/100002/stanprogram6756
- FID_8-12/11/11_19F/100002/uxnmr.info
- FID_8-12/11/11_19F/100002/uxnmr.par
- FID_8-12/11/11_19F/100002/vtc_pid_settings
- FID_8-12/11/11_19F/2/
- FID_8-12/11/11_19F/2/acqu
- FID_8-12/11/11_19F/2/acqus
- FID_8-12/11/11_19F/2/audita.txt
- FID_8-12/11/11_19F/2/fid
- FID_8-12/11/11_19F/2/format.temp
- FID_8-12/11/11_19F/2/fq1list
- FID_8-12/11/11_19F/2/pdata/
- FID_8-12/11/11_19F/2/pdata/1/
- FID_8-12/11/11_19F/2/pdata/1/1i
- FID_8-12/11/11_19F/2/pdata/1/1r
- FID_8-12/11/11_19F/2/pdata/1/auditp.txt
- FID_8-12/11/11_19F/2/pdata/1/intrng
- FID_8-12/11/11_19F/2/pdata/1/outd
- FID_8-12/11/11_19F/2/pdata/1/parm.txt
- FID_8-12/11/11_19F/2/pdata/1/pcxac8.AC315_productdry_2_1.pdf
- FID_8-12/11/11_19F/2/pdata/1/peaklist.xml
- FID_8-12/11/11_19F/2/pdata/1/peakrng
- FID_8-12/11/11_19F/2/pdata/1/peaks
- FID_8-12/11/11_19F/2/pdata/1/proc
- FID_8-12/11/11_19F/2/pdata/1/procs
- FID_8-12/11/11_19F/2/pdata/1/title
- FID_8-12/11/11_19F/2/precom.output
- FID_8-12/11/11_19F/2/prosol_History
- FID_8-12/11/11_19F/2/pulseprogram
- FID_8-12/11/11_19F/2/scon2
- FID_8-12/11/11_19F/2/shimvalues
- FID_8-12/11/11_19F/2/specpar
- FID_8-12/11/11_19F/2/stanprogram6756
- FID_8-12/11/11_19F/2/uxnmr.info
- FID_8-12/11/11_19F/2/uxnmr.par
- FID_8-12/11/11_19F/2/vtc_pid_settings
- FID_8-12/11/11_1H/
- FID_8-12/11/11_1H/acqu
- FID_8-12/11/11_1H/acqus
- FID_8-12/11/11_1H/audita.txt
- FID_8-12/11/11_1H/fid
- FID_8-12/11/11_1H/format.temp
[truncated: 836 more entries]
