# Supplementary material for: Modular Synthesis of α,α-Diaryl α-Amino Esters via Bi(V)-Mediated Arylation/SN2-Displacement of Kukhtin–Ramirez Intermediates
Source: Org Lett. 2022 Oct 24;24(43):8002–7. doi: 10.1021/acs.orglett.2c03201 (PMC9641671; doi:10.1021/acs.orglett.2c03201)
Supplement: Supplementary file 3 — ol2c03201_si_003.zip [file ol2c03201_si_003.zip › FID_8-12/10/10_13C/pdata/1/auditp.txt]

##TITLE= Audit trail, TopSpin 3.5 pl 6
##JCAMPDX= 5.01
##ORIGIN= Bruker BioSpin GmbH
##OWNER= nmruser
$$ /opt/topspin-data/data/pcxac8/nmr/pcxac8.AC269_dryproduct/1/pdata/1/auditp.txt
##AUDIT TRAIL=  $$ (NUMBER, WHEN, WHO, WHERE, PROCESS, VERSION, WHAT)
(   1,<2022-02-19 01:10:46.653 +0000>,<nmruser>,<chmnmr400b>,<go4>,<TopSpin 3.5.6>,
      <created by zg
	started at 2022-02-18 23:11:31.044 +0000,
	POWCHK disabled, PULCHK disabled,
       configuration hash MD5:
       DE 60 E8 CC 09 8B 8E 05 FE 73 15 A9 EC FC BC 9F
       data hash MD5: 32K
       52 FE 93 C2 7F 59 C3 4A CE 12 43 FE 4B 6A 28 2D>)
(   2,<2022-02-19 01:10:46.678 +0000>,<nmruser>,<chmnmr400b>,<audit>,<TopSpin 3.5.6>,
      <user comment:
       ICON-NMR User ID: pcxac8
       data hash MD5: 32K
       52 FE 93 C2 7F 59 C3 4A CE 12 43 FE 4B 6A 28 2D>)
(   3,<2022-02-19 01:10:46.954 +0000>,<nmruser>,<chmnmr400b>,<proc1d>,<TopSpin 3.5.6>,
      <Start of raw data processing
       ef LB = 1 FT_mod = 6 PKNL = 1 SI = 32K 
       data hash MD5: 32K
       BD BD 9C 06 67 F4 FF 0E F4 D6 39 8C E2 83 54 7E>)
(   4,<2022-02-19 01:10:47.423 +0000>,<nmruser>,<chmnmr400b>,<proc1d>,<TopSpin 3.5.6>,
      <apk0 
       data hash MD5: 32K
       1F 46 C8 FF 06 C7 C5 A2 98 6E AD 2C C0 0C EB 93>)
(   5,<2022-02-19 01:10:47.435 +0000>,<nmruser>,<chmnmr400b>,<proc1d>,<TopSpin 3.5.6>,
      <abs ABSG = 5 
       data hash MD5: 32K
       B4 36 7E 1C B0 5C EA 56 39 74 DF ED 5C 4D B5 85>)
##END=

$$ hash MD5
$$ 6B 73 01 4C 97 E6 73 FF C0 3F 66 3A 71 E9 B5 DF
