# Supplementary material for: Modular Synthesis of α,α-Diaryl α-Amino Esters via Bi(V)-Mediated Arylation/SN2-Displacement of Kukhtin–Ramirez Intermediates
Source: Org Lett. 2022 Oct 24;24(43):8002–7. doi: 10.1021/acs.orglett.2c03201 (PMC9641671; doi:10.1021/acs.orglett.2c03201)
Supplement: Supplementary file 3 — ol2c03201_si_003.zip [file ol2c03201_si_003.zip › FID_8-12/10/10_13C/pdata/1/peaklist.xml]

<?xml version="1.0" encoding="UTF-8"?>
<PeakList>
  <PeakList1D>
    <PeakList1DHeader creator="nmruser" date="2022-02-19T01:10:47.442+00:00" expNo="1" name="pcxac8.AC269_dryproduct" owner="" procNo="1" source="/opt/topspin-data/data/pcxac8/nmr">
      <PeakPickDetails>F1=229.478195ppm, F2=-9.478222ppm, MI=0.00cm, MAXI=10000.00cm, PC=1.400
      </PeakPickDetails>
    </PeakList1DHeader>
    <Peak1D F1="172.866135" intensity="1.965017e+00" type="0"/>
    <Peak1D F1="163.287811" intensity="2.409931e+00" type="0"/>
    <Peak1D F1="160.829224" intensity="2.123051e+00" type="0"/>
    <Peak1D F1="142.504837" intensity="3.364517e+00" type="0"/>
    <Peak1D F1="136.037369" intensity="2.534548e+00" type="0"/>
    <Peak1D F1="136.005692" intensity="2.409923e+00" type="0"/>
    <Peak1D F1="130.189667" intensity="1.215414e+01" type="0"/>
    <Peak1D F1="130.109299" intensity="1.231956e+01" type="0"/>
    <Peak1D F1="129.179459" intensity="1.187564e+01" type="0"/>
    <Peak1D F1="127.620155" intensity="3.174747e+00" type="0"/>
    <Peak1D F1="115.772591" intensity="1.250000e+01" type="0"/>
    <Peak1D F1="115.114761" intensity="1.201022e+01" type="0"/>
    <Peak1D F1="114.901901" intensity="1.160788e+01" type="0"/>
    <Peak1D F1="77.336746" intensity="5.851213e+01" type="0"/>
    <Peak1D F1="77.222359" intensity="2.559045e+00" type="0"/>
    <Peak1D F1="77.019501" intensity="6.112687e+01" type="0"/>
    <Peak1D F1="76.701553" intensity="5.911136e+01" type="0"/>
    <Peak1D F1="70.631081" intensity="2.381928e+00" type="0"/>
    <Peak1D F1="62.368214" intensity="5.150789e+00" type="0"/>
    <Peak1D F1="20.353758" intensity="4.871031e+00" type="0"/>
    <Peak1D F1="13.772948" intensity="5.707140e+00" type="0"/>
  </PeakList1D>
</PeakList>
