# Supplementary material for: Modular Synthesis of α,α-Diaryl α-Amino Esters via Bi(V)-Mediated Arylation/SN2-Displacement of Kukhtin–Ramirez Intermediates
Source: Org Lett. 2022 Oct 24;24(43):8002–7. doi: 10.1021/acs.orglett.2c03201 (PMC9641671; doi:10.1021/acs.orglett.2c03201)
Supplement: Supplementary file 3 — ol2c03201_si_003.zip [file ol2c03201_si_003.zip › FID_8-12/10/10_19F/10002/audita.txt]

##TITLE= Audit trail, TOPSPIN		Version 2.1
##JCAMPDX= 5.01
##ORIGIN= Bruker BioSpin GmbH
##OWNER= nmruser
$$ /opt/topspin/data/pcxac8/nmr/pcxac8.AC269_product/10002/audita.txt
##AUDIT TRAIL=  $$ (NUMBER, WHEN, WHO, WHERE, PROCESS, VERSION, WHAT)
(   1,<2022-02-17 15:51:59.945 +0000>,<nmruser>,<brukav400>,<go>,<TOPSPIN 2.1>,
      <created by zg
	started at 2022-02-17 15:50:48.292 +0000,
	POWCHK disabled, PULCHK disabled,
       configuration hash MD5:
       F1 6B 38 E3 7A 95 82 F8 60 5D CB 41 01 E3 15 01
       data hash MD5: 256K
       F7 CA D4 60 E2 C6 9F 0B 7F 11 9F 15 32 87 EF 18>)
(   2,<2022-02-17 15:52:13.048 +0000>,<nmruser>,<brukav400>,<dirdata>,<TOPSPIN 2.1>,
      <wrpa from 1 2 "pcxac8.AC269_product" "pcxac8" "/opt/topspin"
       data hash MD5: 256K
       F7 CA D4 60 E2 C6 9F 0B 7F 11 9F 15 32 87 EF 18>)
##END=

$$ hash MD5
$$ 8B 67 05 B7 CF 4F 61 1F ED 64 31 E6 F2 7F 2F BF
