# Supplementary material for: Modular Synthesis of α,α-Diaryl α-Amino Esters via Bi(V)-Mediated Arylation/SN2-Displacement of Kukhtin–Ramirez Intermediates
Source: Org Lett. 2022 Oct 24;24(43):8002–7. doi: 10.1021/acs.orglett.2c03201 (PMC9641671; doi:10.1021/acs.orglett.2c03201)
Supplement: Supplementary file 3 — ol2c03201_si_003.zip [file ol2c03201_si_003.zip › FID_8-12/10/10_19F/10002/pulseprogram]

# 1 "/opt/topspin/exp/stan/nmr/lists/pp/zg"
;zg
;avance-version (06/11/09)
;1D sequence
;
;$CLASS=HighRes
;$DIM=1D
;$TYPE=
;$SUBTYPE=
;$COMMENT=


# 1 "/opt/topspin/exp/stan/nmr/lists/pp/Avance.incl" 1
;Avance2.incl
;   for 1
;
;avance-version (09/07/02)
;
;$CLASS=HighRes Incl
;$COMMENT=


;$Id: Avance2.incl,v 1.17.2.2 2009/11/18 11:19:58 ber Exp $
# 12 "/opt/topspin/exp/stan/nmr/lists/pp/zg" 2


"acqt0=-p1*2/3.1416"


# 1 "mc_line 18 file /opt/topspin/exp/stan/nmr/lists/pp/zg expanding definition part of mc command before ze"
define delay MCWRK
define delay MCREST
"MCWRK = 0.333333*30m"
"MCREST = 30m - 30m"
    dccorr
# 18 "/opt/topspin/exp/stan/nmr/lists/pp/zg"
1 ze
# 1 "mc_line 18 file /opt/topspin/exp/stan/nmr/lists/pp/zg expanding definition of mc command after ze"
# 19 "/opt/topspin/exp/stan/nmr/lists/pp/zg"
# 1 "mc_line 19 file /opt/topspin/exp/stan/nmr/lists/pp/zg expanding start label for mc command"
2 MCWRK  * 2
LBLF0, MCWRK
  MCREST
# 20 "/opt/topspin/exp/stan/nmr/lists/pp/zg"
  d1
  p1 ph1
  go=2 ph31
# 1 "mc_line 23 file /opt/topspin/exp/stan/nmr/lists/pp/zg expanding mc command in line"
  MCWRK wr #0
  MCWRK zd 
  lo to LBLF0 times td0

  MCWRK
# 24 "/opt/topspin/exp/stan/nmr/lists/pp/zg"
exit


ph1=0 2 2 0 1 3 3 1
ph31=0 2 2 0 1 3 3 1


;pl1 : f1 channel - power level for pulse (default)
;p1 : f1 channel -  high power pulse
;d1 : relaxation delay; 1-5 * T1
;NS: 1 * n, total number of scans: NS * TD0


;$Id: zg,v 1.9 2006/11/10 10:56:44 ber Exp $
