# Supplementary material for: Modular Synthesis of α,α-Diaryl α-Amino Esters via Bi(V)-Mediated Arylation/SN2-Displacement of Kukhtin–Ramirez Intermediates
Source: Org Lett. 2022 Oct 24;24(43):8002–7. doi: 10.1021/acs.orglett.2c03201 (PMC9641671; doi:10.1021/acs.orglett.2c03201)
Supplement: Supplementary file 3 — ol2c03201_si_003.zip [file ol2c03201_si_003.zip › FID_8-12/10/10_19F/2/pdata/1/auditp.txt]

##TITLE= Audit trail, TOPSPIN		Version 2.1
##JCAMPDX= 5.01
##ORIGIN= Bruker BioSpin GmbH
##OWNER= nmruser
$$ /opt/topspin/data/pcxac8/nmr/pcxac8.AC269_product/2/pdata/1/auditp.txt
##AUDIT TRAIL=  $$ (NUMBER, WHEN, WHO, WHERE, PROCESS, VERSION, WHAT)
(   1,<2022-02-17 15:51:59.945 +0000>,<nmruser>,<brukav400>,<go>,<TOPSPIN 2.1>,
      <created by zg
	started at 2022-02-17 15:50:48.292 +0000,
	POWCHK disabled, PULCHK disabled,
       configuration hash MD5:
       F1 6B 38 E3 7A 95 82 F8 60 5D CB 41 01 E3 15 01
       data hash MD5: 256K
       F7 CA D4 60 E2 C6 9F 0B 7F 11 9F 15 32 87 EF 18>)
(   2,<2022-02-17 15:52:09.144 +0000>,<nmruser>,<brukav400>,<proc1d>,<TOPSPIN 2.1>,
      <Start of raw data processing
       ef BC_mod = 2 LB = 0.8 FT_mod = 6 PKNL = 1 SI = 256K 
       data hash MD5: 256K
       78 E0 0B 4D D5 6D 83 39 38 71 D8 B7 C7 BC 56 30>)
(   3,<2022-02-17 15:52:12.910 +0000>,<nmruser>,<brukav400>,<proc1d>,<TOPSPIN 2.1>,
      <apk 
       data hash MD5: 256K
       18 C3 D6 9C C7 EF 22 AE F5 57 B8 44 67 04 87 B2>)
(   4,<2022-02-17 15:52:13.034 +0000>,<nmruser>,<brukav400>,<proc1d>,<TOPSPIN 2.1>,
      <abs ABSG = 5 
       data hash MD5: 256K
       91 20 11 B6 D3 CA 33 34 12 97 61 13 32 76 00 E1>)
(   5,<2022-02-17 15:52:33.537 +0000>,<nmruser>,<brukav400>,<proc1d>,<TOPSPIN 2.1>,
      <Unknown data manipulation detected
       apk 
       data hash MD5: 256K
       01 46 BC 41 D0 A7 B8 F4 2D D4 F4 1B 9B 15 B9 BB>)
(   6,<2022-02-17 15:52:33.585 +0000>,<nmruser>,<brukav400>,<proc1d>,<TOPSPIN 2.1>,
      <abs ABSG = 5 
       data hash MD5: 256K
       55 10 67 7B A7 D0 E1 83 6F D7 74 13 9C 1F 57 67>)
(   7,<2022-02-17 15:52:34.116 +0000>,<nmruser>,<brukav400>,<audit>,<TOPSPIN 2.1>,
      <user comment:
       ICON-NMR User ID: pcxac8
       data hash MD5: 256K
       55 10 67 7B A7 D0 E1 83 6F D7 74 13 9C 1F 57 67>)
##END=

$$ hash MD5
$$ 9E C0 23 28 A6 CB 7E 05 82 C9 FF 4C 39 F1 F6 28
