# Supplementary material for: Modular Synthesis of α,α-Diaryl α-Amino Esters via Bi(V)-Mediated Arylation/SN2-Displacement of Kukhtin–Ramirez Intermediates
Source: Org Lett. 2022 Oct 24;24(43):8002–7. doi: 10.1021/acs.orglett.2c03201 (PMC9641671; doi:10.1021/acs.orglett.2c03201)
Supplement: Supplementary file 3 — ol2c03201_si_003.zip [file ol2c03201_si_003.zip › FID_8-12/10/10_19F/2/pdata/1/parm.txt]

NAME     pcxac8.AC269_product                
EXPNO                 2                
PROCNO                1                
Date_          20220217                
Time              15.51                
INSTRUM           av400                
PROBHD   5 mm PABBO BB-                
PULPROG              zg                
TD               262144                
SOLVENT           CDCl3                
NS                   16                
DS                    2                
SWH           75187.969 Hz             
FIDRES         0.286819 Hz             
AQ            1.7433076 sec            
RG                812.7                
DW                6.650 usec           
DE                 6.50 usec           
TE                291.7 K              
D1           2.00000000 sec            
TD0                   1                

======== CHANNEL f1 ========
NUC1                19F                
P1                15.00 usec           
PL1                0.00 dB             
SFO1        376.4644790 MHz            
SI               262144                
SF          376.4983660 MHz            
WDW                  EM                
SSB                   0                
LB                 0.80 Hz             
GB                    0                
PC                 1.00                
