# Supplementary material for: Modular Synthesis of α,α-Diaryl α-Amino Esters via Bi(V)-Mediated Arylation/SN2-Displacement of Kukhtin–Ramirez Intermediates
Source: Org Lett. 2022 Oct 24;24(43):8002–7. doi: 10.1021/acs.orglett.2c03201 (PMC9641671; doi:10.1021/acs.orglett.2c03201)
Supplement: Supplementary file 3 — ol2c03201_si_003.zip [file ol2c03201_si_003.zip › FID_8-12/10/10_19F/2/pdata/1/peaklist.xml]

<?xml version="1.0" encoding="UTF-8"?>
<PeakList>
  <PeakList1D>
    <PeakList1DHeader creator="pcxac8" date="2022-02-17T15:52:33.606+00:00" expNo="2" name="pcxac8.AC269_product" owner="" procNo="1" source="/opt/topspin">
      <PeakPickDetails>F1=9.846ppm, F2=-189.857ppm, MI=1.00cm, MAXI=10000.00cm, PC=1.000
      </PeakPickDetails>
    </PeakList1DHeader>
    <Peak1D F1="-114.6060" intensity="3.74" type="0"/>
    <Peak1D F1="-114.6200" intensity="7.70" type="0"/>
    <Peak1D F1="-114.6284" intensity="8.17" type="0"/>
    <Peak1D F1="-114.6339" intensity="5.21" type="0"/>
    <Peak1D F1="-114.6423" intensity="15.00" type="0"/>
    <Peak1D F1="-114.6507" intensity="5.30" type="0"/>
    <Peak1D F1="-114.6564" intensity="8.22" type="0"/>
    <Peak1D F1="-114.6647" intensity="7.66" type="0"/>
    <Peak1D F1="-114.6787" intensity="3.79" type="0"/>
  </PeakList1D>
</PeakList>
