# Supplementary material for: Modular Synthesis of α,α-Diaryl α-Amino Esters via Bi(V)-Mediated Arylation/SN2-Displacement of Kukhtin–Ramirez Intermediates
Source: Org Lett. 2022 Oct 24;24(43):8002–7. doi: 10.1021/acs.orglett.2c03201 (PMC9641671; doi:10.1021/acs.orglett.2c03201)
Supplement: Supplementary file 3 — ol2c03201_si_003.zip [file ol2c03201_si_003.zip › FID_8-12/10/10_19F/2/pdata/1/procs]

##TITLE= Parameter file, TOPSPIN		Version 2.1
##JCAMPDX= 5.0
##DATATYPE= Parameter Values
##NPOINTS= 7	$$ modification sequence number
##ORIGIN= Bruker BioSpin GmbH
##OWNER= nmruser
$$ 2022-02-17 15:52:33.606 +0000  nmruser@brukav400
$$ /opt/topspin/data/pcxac8/nmr/pcxac8.AC269_product/2/pdata/1/procs
$$ process /opt/topspin/prog/mod/peak
##$ABSF1= 9.845964
##$ABSF2= -189.8573
##$ABSG= 5
##$ABSL= 3
##$ALPHA= 0
##$AQORDER= 0
##$ASSFAC= 0
##$ASSFACI= 0
##$ASSFACX= 0
##$ASSWID= 0
##$AUNMP= <proc_1dbkpred.not>
##$AXLEFT= 0
##$AXNAME= <>
##$AXNUC= <19F>
##$AXRIGHT= 0
##$AXTYPE= 0
##$AXUNIT= <>
##$AZFE= 0.5
##$AZFW= 0.5
##$BCFW= 0
##$BC_mod= 2
##$BYTORDP= 0
##$COROFFS= 0
##$CY= 15
##$DATMOD= 1
##$DC= 0
##$DFILT= <>
##$DTYPP= 0
##$F1P= 10
##$F2P= -190
##$FCOR= 1
##$FTSIZE= 262144
##$FT_mod= 6
##$GAMMA= 0
##$GB= 0
##$INTBC= 1
##$INTSCL= 1
##$ISEN= 20
##$LB= 0.8
##$LEV0= 0
##$LPBIN= 261990
##$MAXI= 10000
##$MC2= 0
##$MEAN= 0
##$ME_mod= 4
##$MI= 1
##$NCOEF= 1000
##$NC_proc= -2
##$NLEV= 6
##$NOISF1= 10
##$NOISF2= 9
##$NSP= 0
##$NTH_PI= 0
##$NZP= 0
##$OFFSET= 9.845964
##$PC= 1
##$PHC0= -33.69944
##$PHC1= -42.27353
##$PH_mod= 1
##$PKNL= no
##$PPARMOD= 0
##$PPDIAG= 0
##$PPIPTYP= 0
##$PPMPNUM= 2147483647
##$PPRESOL= 1
##$PSCAL= 0
##$PSIGN= 0
##$PYNMP= <proc.py>
##$REVERSE= no
##$SF= 376.498366
##$SI= 262144
##$SIGF1= 1
##$SIGF2= -1
##$SINO= 16
##$SIOLD= 262144
##$SPECTYP= <>
##$SREGLST= <19F.C6D6>
##$SSB= 0
##$STSI= 262144
##$STSR= 0
##$SW_p= 75187.969924812
##$SYMM= 0
##$S_DEV= 0
##$TDeff= 262054
##$TDoff= 64
##$TI= <>
##$TILT= no
##$TM1= 0
##$TM2= 0
##$TOPLEV= 0
##$USERP1= <0>
##$USERP2= <user>
##$USERP3= <user>
##$USERP4= <user>
##$USERP5= <user>
##$WDW= 1
##$XDIM= 8192
##$YMAX_p= 334652093
##$YMIN_p= -565298
##END=
