# Supplementary material for: Modular Synthesis of α,α-Diaryl α-Amino Esters via Bi(V)-Mediated Arylation/SN2-Displacement of Kukhtin–Ramirez Intermediates
Source: Org Lett. 2022 Oct 24;24(43):8002–7. doi: 10.1021/acs.orglett.2c03201 (PMC9641671; doi:10.1021/acs.orglett.2c03201)
Supplement: Supplementary file 3 — ol2c03201_si_003.zip [file ol2c03201_si_003.zip › FID_8-12/10/10_1H/pdata/1/intrng]

P 0
7.694743   7.401163
7.400849   7.251237
7.250923   6.673173
6.502545   6.204260
5.582599   4.944627
4.382873   4.044127
2.502205   2.050857
1.919123   0.997608
0.997294   0.711242
