# Supplementary material for: Modular Synthesis of α,α-Diaryl α-Amino Esters via Bi(V)-Mediated Arylation/SN2-Displacement of Kukhtin–Ramirez Intermediates
Source: Org Lett. 2022 Oct 24;24(43):8002–7. doi: 10.1021/acs.orglett.2c03201 (PMC9641671; doi:10.1021/acs.orglett.2c03201)
Supplement: Supplementary file 3 — ol2c03201_si_003.zip [file ol2c03201_si_003.zip › FID_8-12/10/10_1H/pdata/1/peaklist.xml]

<?xml version="1.0" encoding="UTF-8"?>
<PeakList>
  <PeakList1D>
    <PeakList1DHeader creator="nmruser" date="2022-02-19T01:13:20.489+00:00" expNo="2" name="pcxac8.AC269_dryproduct" owner="" procNo="1" source="/opt/topspin-data/data/pcxac8/nmr">
      <PeakPickDetails>F1=16.453211ppm, F2=-4.102403ppm, MI=0.50cm, MAXI=10000.00cm, PC=1.000
      </PeakPickDetails>
    </PeakList1DHeader>
    <Peak1D F1="7.548530" intensity="4.362980e+00" type="0"/>
    <Peak1D F1="7.543235" intensity="1.786124e+00" type="0"/>
    <Peak1D F1="7.535323" intensity="4.706023e+00" type="0"/>
    <Peak1D F1="7.531057" intensity="2.537742e+00" type="0"/>
    <Peak1D F1="7.526154" intensity="4.777061e+00" type="0"/>
    <Peak1D F1="7.518167" intensity="1.931105e+00" type="0"/>
    <Peak1D F1="7.513003" intensity="4.544972e+00" type="0"/>
    <Peak1D F1="7.283572" intensity="7.243444e+00" type="0"/>
    <Peak1D F1="7.042119" intensity="5.099616e-01" type="0"/>
    <Peak1D F1="7.034058" intensity="4.701607e+00" type="0"/>
    <Peak1D F1="7.028666" intensity="1.414393e+00" type="0"/>
    <Peak1D F1="7.012606" intensity="7.931342e+00" type="0"/>
    <Peak1D F1="6.995835" intensity="1.429539e+00" type="0"/>
    <Peak1D F1="6.990622" intensity="4.151444e+00" type="0"/>
    <Peak1D F1="6.843552" intensity="2.956924e+00" type="0"/>
    <Peak1D F1="6.822522" intensity="3.288369e+00" type="0"/>
    <Peak1D F1="6.364554" intensity="5.036700e-01" type="0"/>
    <Peak1D F1="6.357964" intensity="4.195050e+00" type="0"/>
    <Peak1D F1="6.353242" intensity="1.333119e+00" type="0"/>
    <Peak1D F1="6.336846" intensity="3.780681e+00" type="0"/>
    <Peak1D F1="4.220678" intensity="1.500531e+00" type="0"/>
    <Peak1D F1="4.202866" intensity="4.652826e+00" type="0"/>
    <Peak1D F1="4.185081" intensity="4.690130e+00" type="0"/>
    <Peak1D F1="4.167315" intensity="1.515446e+00" type="0"/>
    <Peak1D F1="2.181685" intensity="1.250000e+01" type="0"/>
    <Peak1D F1="1.102411" intensity="4.864296e+00" type="0"/>
    <Peak1D F1="1.084615" intensity="9.905384e+00" type="0"/>
    <Peak1D F1="1.066828" intensity="4.692043e+00" type="0"/>
  </PeakList1D>
</PeakList>
