# Supplementary material for: Modular Synthesis of α,α-Diaryl α-Amino Esters via Bi(V)-Mediated Arylation/SN2-Displacement of Kukhtin–Ramirez Intermediates
Source: Org Lett. 2022 Oct 24;24(43):8002–7. doi: 10.1021/acs.orglett.2c03201 (PMC9641671; doi:10.1021/acs.orglett.2c03201)
Supplement: Supplementary file 3 — ol2c03201_si_003.zip [file ol2c03201_si_003.zip › FID_8-12/10/10_1H/pdata/1/peakrng]

P    #regions in PPM
# 2022-02-19 01:13:20 +0000  nmruser@chmnmr400b
# low field   high field   mi   maxi
  16.4532108306885  -4.10240246327643  0.500  10000.000  # for region 1
