# Supplementary material for: Modular Synthesis of α,α-Diaryl α-Amino Esters via Bi(V)-Mediated Arylation/SN2-Displacement of Kukhtin–Ramirez Intermediates
Source: Org Lett. 2022 Oct 24;24(43):8002–7. doi: 10.1021/acs.orglett.2c03201 (PMC9641671; doi:10.1021/acs.orglett.2c03201)
Supplement: Supplementary file 3 — ol2c03201_si_003.zip [file ol2c03201_si_003.zip › FID_8-12/10/10_COSY/pdata/1/auditp.txt]

##TITLE= Audit trail, TopSpin 3.5 pl 6
##JCAMPDX= 5.01
##ORIGIN= Bruker BioSpin GmbH
##OWNER= nmruser
$$ /opt/topspin-data/data/pcxac8/nmr/pcxac8.AC269_dryproduct/3/pdata/1/auditp.txt
##AUDIT TRAIL=  $$ (NUMBER, WHEN, WHO, WHERE, PROCESS, VERSION, WHAT)
(   1,<2022-02-19 01:20:00.351 +0000>,<nmruser>,<chmnmr400b>,<go4>,<TopSpin 3.5.6>,
      <created by zg
	started at 2022-02-19 01:14:16.317 +0000,
	POWCHK disabled, PULCHK disabled,
       configuration hash MD5:
       DE 60 E8 CC 09 8B 8E 05 FE 73 15 A9 EC FC BC 9F
       data hash MD5: 2K * 128
       7C 1E 9B 25 80 90 67 BF B3 A3 17 14 D9 0A 02 4F>)
(   2,<2022-02-19 01:20:00.365 +0000>,<nmruser>,<chmnmr400b>,<audit>,<TopSpin 3.5.6>,
      <user comment:
       ICON-NMR User ID: pcxac8
       data hash MD5: 2K * 128
       7C 1E 9B 25 80 90 67 BF B3 A3 17 14 D9 0A 02 4F>)
(   3,<2022-02-19 01:20:00.749 +0000>,<nmruser>,<chmnmr400b>,<proc2d>,<TopSpin 3.5.6>,
      <Start of raw data processing
       xfb same F2: SI = 2K WDW = 3 SSB = 0 FT_mod = 6 PKNL = 1 F1: SI = 512 ME_mod = 2 NCOEF = 100 WDW = 3 SSB = 0 FT_mod = 6 FCOR = 0.5 PH_mod = 2
       data hash MD5: 2K * 512
       70 BD BF 6F 3B D2 3A E0 DA 89 A1 B5 37 9D 66 5C>)
(   4,<2022-02-19 01:20:00.801 +0000>,<nmruser>,<chmnmr400b>,<proc2d>,<TopSpin 3.5.6>,
      <abs2 F2: ABSG = 5 ABSF1 = 8.647374 ABSF2 = -0.24154
       data hash MD5: 2K * 512
       C6 94 52 E0 03 4D 75 41 D3 D6 0F 38 81 11 DB EF>)
(   5,<2022-02-19 01:20:00.845 +0000>,<nmruser>,<chmnmr400b>,<proc2d>,<TopSpin 3.5.6>,
      <abs1 F1: ABSG = 5 ABSF1 = 8.647374 ABSF2 = -0.24154
       data hash MD5: 2K * 512
       06 47 0B C2 8F 7A C9 C5 B5 B0 A6 D4 2B 7A AB CF>)
##END=

$$ hash MD5
$$ BE EE 3A CE AC 98 49 55 DE 42 2B EC 26 5C EE 65
