# Supplementary material for: Modular Synthesis of α,α-Diaryl α-Amino Esters via Bi(V)-Mediated Arylation/SN2-Displacement of Kukhtin–Ramirez Intermediates
Source: Org Lett. 2022 Oct 24;24(43):8002–7. doi: 10.1021/acs.orglett.2c03201 (PMC9641671; doi:10.1021/acs.orglett.2c03201)
Supplement: Supplementary file 3 — ol2c03201_si_003.zip [file ol2c03201_si_003.zip › FID_8-12/10/10_COSY/pdata/1/portf]

#!Portfolio 0.6
1 /dummy
"/opt/topspin-data/data/pcxac8/nmr" "pcxac8.AC269_dryproduct" 3 1
"/opt/topspin-data/data/pcxac8/nmr" "pcxac8.AC269_dryproduct" 2 1
"/opt/topspin-data/data/pcxac8/nmr" "pcxac8.AC269_dryproduct" 2 1
