# Supplementary material for: Modular Synthesis of α,α-Diaryl α-Amino Esters via Bi(V)-Mediated Arylation/SN2-Displacement of Kukhtin–Ramirez Intermediates
Source: Org Lett. 2022 Oct 24;24(43):8002–7. doi: 10.1021/acs.orglett.2c03201 (PMC9641671; doi:10.1021/acs.orglett.2c03201)
Supplement: Supplementary file 3 — ol2c03201_si_003.zip [file ol2c03201_si_003.zip › FID_8-12/10/10_HMBC/acqu2s]

##TITLE= Parameter file, TopSpin 3.5 pl 6
##JCAMPDX= 5.0
##DATATYPE= Parameter Values
##NPOINTS= 130	$$ modification sequence number
##ORIGIN= Bruker BioSpin GmbH
##OWNER= nmruser
$$ 2022-02-19 01:43:06.990 +0000  nmruser@chmnmr400b
$$ /opt/topspin-data/data/pcxac8/nmr/pcxac8.AC269_dryproduct/4/acqu2s
$$ process /opt/topspin3.5pl6/prog/mod/go4
##$ACQT0= 0
##$BF1= 100.597681514
##$FnMODE= 6
##$NUC1= <13C>
##$NusJSP= 0
##$NusT2= 1
##$NusTD= 128
##$O1= 11065.745
##$ProjAngle= 0
##$SFO1= 100.608747259
##$SW= 230.080870488897
##$SW_h= 23148.1481481481
##$TD= 128
##END=
