# Supplementary material for: Modular Synthesis of α,α-Diaryl α-Amino Esters via Bi(V)-Mediated Arylation/SN2-Displacement of Kukhtin–Ramirez Intermediates
Source: Org Lett. 2022 Oct 24;24(43):8002–7. doi: 10.1021/acs.orglett.2c03201 (PMC9641671; doi:10.1021/acs.orglett.2c03201)
Supplement: Supplementary file 3 — ol2c03201_si_003.zip [file ol2c03201_si_003.zip › FID_8-12/10/10_HMBC/audita.txt]

##TITLE= Audit trail, TopSpin 3.5 pl 6
##JCAMPDX= 5.01
##ORIGIN= Bruker BioSpin GmbH
##OWNER= nmruser
$$ /opt/topspin-data/data/pcxac8/nmr/pcxac8.AC269_dryproduct/4/audita.txt
##AUDIT TRAIL=  $$ (NUMBER, WHEN, WHO, WHERE, PROCESS, VERSION, WHAT)
(   1,<2022-02-19 01:43:08.637 +0000>,<nmruser>,<chmnmr400b>,<go4>,<TopSpin 3.5.6>,
      <created by zg
	started at 2022-02-19 01:21:20.386 +0000,
	POWCHK disabled, PULCHK disabled,
       configuration hash MD5:
       DE 60 E8 CC 09 8B 8E 05 FE 73 15 A9 EC FC BC 9F
       data hash MD5: 1190 * 128
       A4 F2 5A FF 29 D4 A9 26 5B 92 10 C6 C3 2E B1 71>)
(   2,<2022-02-19 01:43:08.650 +0000>,<nmruser>,<chmnmr400b>,<audit>,<TopSpin 3.5.6>,
      <user comment:
       ICON-NMR User ID: pcxac8
       data hash MD5: 1190 * 128
       A4 F2 5A FF 29 D4 A9 26 5B 92 10 C6 C3 2E B1 71>)
##END=

$$ hash MD5
$$ 53 5C 35 D0 98 46 81 16 78 C5 3F D2 AC B4 EE F5
