# Supplementary material for: Modular Synthesis of α,α-Diaryl α-Amino Esters via Bi(V)-Mediated Arylation/SN2-Displacement of Kukhtin–Ramirez Intermediates
Source: Org Lett. 2022 Oct 24;24(43):8002–7. doi: 10.1021/acs.orglett.2c03201 (PMC9641671; doi:10.1021/acs.orglett.2c03201)
Supplement: Supplementary file 3 — ol2c03201_si_003.zip [file ol2c03201_si_003.zip › FID_8-12/10/10_HMBC/pdata/1/auditp.txt]

##TITLE= Audit trail, TopSpin 3.5 pl 6
##JCAMPDX= 5.01
##ORIGIN= Bruker BioSpin GmbH
##OWNER= nmruser
$$ /opt/topspin-data/data/pcxac8/nmr/pcxac8.AC269_dryproduct/4/pdata/1/auditp.txt
##AUDIT TRAIL=  $$ (NUMBER, WHEN, WHO, WHERE, PROCESS, VERSION, WHAT)
(   1,<2022-02-19 01:43:08.637 +0000>,<nmruser>,<chmnmr400b>,<go4>,<TopSpin 3.5.6>,
      <created by zg
	started at 2022-02-19 01:21:20.386 +0000,
	POWCHK disabled, PULCHK disabled,
       configuration hash MD5:
       DE 60 E8 CC 09 8B 8E 05 FE 73 15 A9 EC FC BC 9F
       data hash MD5: 1190 * 128
       A4 F2 5A FF 29 D4 A9 26 5B 92 10 C6 C3 2E B1 71>)
(   2,<2022-02-19 01:43:08.650 +0000>,<nmruser>,<chmnmr400b>,<audit>,<TopSpin 3.5.6>,
      <user comment:
       ICON-NMR User ID: pcxac8
       data hash MD5: 1190 * 128
       A4 F2 5A FF 29 D4 A9 26 5B 92 10 C6 C3 2E B1 71>)
(   3,<2022-02-19 01:43:09.012 +0000>,<nmruser>,<chmnmr400b>,<proc2d>,<TopSpin 3.5.6>,
      <Start of raw data processing
       xfb same F2: SI = 2K WDW = 3 SSB = 0 FT_mod = 6 PKNL = 1 F1: SI = 512 ME_mod = 2 NCOEF = 32 WDW = 4 SSB = 2 FT_mod = 6 FCOR = 0.5 PHC0 = 0 PHC1 = 9.536743e-07
       data hash MD5: 2K * 512
       F9 0E 76 F7 8B DE 88 DA 31 1F 7B 78 95 73 EC 43>)
(   4,<2022-02-19 01:43:09.038 +0000>,<nmruser>,<chmnmr400b>,<proc2d>,<TopSpin 3.5.6>,
      <mc2 F2: PH_mod = 2
       data hash MD5: 2K * 512
       82 6A 87 80 CA AF F3 20 E7 80 A6 1C 8F D6 4B D3>)
(   5,<2022-02-19 01:43:09.087 +0000>,<nmruser>,<chmnmr400b>,<proc2d>,<TopSpin 3.5.6>,
      <abs2 F2: ABSG = 5 ABSF1 = 8.396813 ABSF2 = 0.009019512
       data hash MD5: 2K * 512
       39 5A 46 53 B5 44 B2 61 B6 05 E7 10 33 0F 62 23>)
(   6,<2022-02-19 01:43:09.129 +0000>,<nmruser>,<chmnmr400b>,<proc2d>,<TopSpin 3.5.6>,
      <abs1 F1: ABSG = 5 ABSF1 = 225.0531 ABSF2 = -5.053079
       data hash MD5: 2K * 512
       F0 4D 53 0F 69 50 7C 50 C3 24 51 49 D0 84 37 5B>)
##END=

$$ hash MD5
$$ 38 E5 21 39 D2 AC 23 D8 6A 1A 20 7F 68 62 A6 87
