# Supplementary material for: Modular Synthesis of α,α-Diaryl α-Amino Esters via Bi(V)-Mediated Arylation/SN2-Displacement of Kukhtin–Ramirez Intermediates
Source: Org Lett. 2022 Oct 24;24(43):8002–7. doi: 10.1021/acs.orglett.2c03201 (PMC9641671; doi:10.1021/acs.orglett.2c03201)
Supplement: Supplementary file 3 — ol2c03201_si_003.zip [file ol2c03201_si_003.zip › FID_8-12/10/10_HMBC/pdata/1/parm.txt]

Current Data Parameters
NAME     pcxac8.AC269_dryproduct              
EXPNO                 4              
PROCNO                1              

F2 - Acquisition Parameters
Date_          20220219              
Time               1.21 h            
INSTRUM          av3400              
PROBHD   Z104450_0225 (              
PULPROG    hmbcetgpl3nd              
TD                 1190              
SOLVENT           CDCl3              
NS                    8              
DS                   16              
SWH            3355.705 Hz           
FIDRES         5.639840 Hz           
AQ            0.1773100 sec          
RG                 2050              
DW              149.000 usec         
DE                 6.50 usec         
TE                298.0 K            
CNST6       120.0000000              
CNST7       210.0000000              
CNST13        8.5000000              
D0           0.00000300 sec          
D1           1.00000000 sec          
D6           0.05882353 sec          
D16          0.00020000 sec          
IN0          0.00002160 sec          
TDav                  1              
SFO1        400.0716815 MHz          
NUC1                 1H              
P1                14.00 usec         
P2                28.00 usec         
PLW1        11.92800045 W            
SFO2        100.6087473 MHz          
NUC2                13C              
P3                 9.75 usec         
P24             2000.00 usec         
PLW2        63.68099976 W            
SPNAM[7]    Crp60comp.4              
SPOAL7            0.500              
SPOFFS7  0 Hz           
SPW7         9.24930000 W            
GPNAM[1]     SMSQ10.100              
GPZ1              80.00 %            
GPNAM[3]     SMSQ10.100              
GPZ3              14.00 %            
GPNAM[4]     SMSQ10.100              
GPZ4              -8.00 %            
GPNAM[5]     SMSQ10.100              
GPZ5              -4.00 %            
GPNAM[6]     SMSQ10.100              
GPZ6              -2.00 %            
P16             1000.00 usec         

F1 - Acquisition parameters
TD                  128              
SFO1           100.6087 MHz          
FIDRES       361.689819 Hz           
SW              230.081 ppm          
FnMODE    Echo-Antiecho              

F2 - Processing parameters
SI                 2048              
SF          400.0700000 MHz          
WDW                SINE              
SSB      0              
LB       0 Hz           
GB       0              
PC                 1.40              

F1 - Processing parameters
SI                  512              
MC2       echo-antiecho              
SF          100.5976815 MHz          
WDW               QSINE              
SSB                   2              
LB       0 Hz           
GB       0              
