# Supplementary material for: Modular Synthesis of α,α-Diaryl α-Amino Esters via Bi(V)-Mediated Arylation/SN2-Displacement of Kukhtin–Ramirez Intermediates
Source: Org Lett. 2022 Oct 24;24(43):8002–7. doi: 10.1021/acs.orglett.2c03201 (PMC9641671; doi:10.1021/acs.orglett.2c03201)
Supplement: Supplementary file 3 — ol2c03201_si_003.zip [file ol2c03201_si_003.zip › FID_8-12/10/10_HMBC/pdata/99/auditp.txt]

##TITLE= Audit trail, TopSpin 3.5 pl 6
##JCAMPDX= 5.01
##ORIGIN= Bruker BioSpin GmbH
##OWNER= nmruser
$$ /opt/topspin-data/data/pcxac8/nmr/pcxac8.AC269_dryproduct/4/pdata/99/auditp.txt
##AUDIT TRAIL=  $$ (NUMBER, WHEN, WHO, WHERE, PROCESS, VERSION, WHAT)
(   1,<2022-02-19 01:43:09.339 +0000>,<nmruser>,<chmnmr400b>,<mvrow>,<TopSpin 3.5.6>,
      <rvpp from
       1 4 "pcxac8.AC269_dryproduct" "/opt/topspin-data/data/pcxac8/nmr"
       data hash MD5: 512
       72 EF AD A9 B5 0D 8F 0D EF C1 67 2B 98 1B 40 B6>)
##END=

$$ hash MD5
$$ 96 C9 8D 86 5A BC E9 A3 F6 95 9D 06 CF 4C CF 40
