# Supplementary material for: Modular Synthesis of α,α-Diaryl α-Amino Esters via Bi(V)-Mediated Arylation/SN2-Displacement of Kukhtin–Ramirez Intermediates
Source: Org Lett. 2022 Oct 24;24(43):8002–7. doi: 10.1021/acs.orglett.2c03201 (PMC9641671; doi:10.1021/acs.orglett.2c03201)
Supplement: Supplementary file 3 — ol2c03201_si_003.zip [file ol2c03201_si_003.zip › FID_8-12/10/10_HMBC/pdata/99/used_from]

##TITLE= Parameter file, TopSpin 3.5 pl 6
##JCAMPDX= 5.0
##DATATYPE= Parameter Values
##NPOINTS= 1	$$ modification sequence number
##ORIGIN= Bruker BioSpin GmbH
##OWNER= nmruser
$$ 2022-02-19 01:43:09.339 +0000  nmruser@chmnmr400b
$$ /opt/topspin-data/data/pcxac8/nmr/pcxac8.AC269_dryproduct/4/pdata/99/used_from
$$ process /opt/topspin3.5pl6/prog/mod/mvrow
##$CUREXP= <column>
##$DATPATH= </opt/topspin-data/data/pcxac8/nmr>
##$DETAILS= <positive projection of all 2048 columns>
##$EXPNO= 4
##$NAME= <pcxac8.AC269_dryproduct>
##$PROCNO= 1
##$PROCNO2= 1
##END=
