# Supplementary material for: Modular Synthesis of α,α-Diaryl α-Amino Esters via Bi(V)-Mediated Arylation/SN2-Displacement of Kukhtin–Ramirez Intermediates
Source: Org Lett. 2022 Oct 24;24(43):8002–7. doi: 10.1021/acs.orglett.2c03201 (PMC9641671; doi:10.1021/acs.orglett.2c03201)
Supplement: Supplementary file 3 — ol2c03201_si_003.zip [file ol2c03201_si_003.zip › FID_8-12/11/11_13C/pdata/1/auditp.txt]

##TITLE= Audit trail, TopSpin 3.5 pl 6
##JCAMPDX= 5.01
##ORIGIN= Bruker BioSpin GmbH
##OWNER= nmruser
$$ /opt/topspin-data/data/pcxac8/nmr/pcxac8.AC315_productdry/4/pdata/1/auditp.txt
##AUDIT TRAIL=  $$ (NUMBER, WHEN, WHO, WHERE, PROCESS, VERSION, WHAT)
(   1,<2022-04-02 02:07:52.764 +0100>,<nmruser>,<chmnmr400b>,<go4>,<TopSpin 3.5.6>,
      <created by zg
	started at 2022-04-02 00:08:37.201 +0100,
	POWCHK disabled, PULCHK disabled,
       configuration hash MD5:
       DE 60 E8 CC 09 8B 8E 05 FE 73 15 A9 EC FC BC 9F
       data hash MD5: 32K
       3C C1 41 1D DF A6 49 B5 0B E7 9D A9 B0 C1 0D DC>)
(   2,<2022-04-02 02:07:52.785 +0100>,<nmruser>,<chmnmr400b>,<audit>,<TopSpin 3.5.6>,
      <user comment:
       ICON-NMR User ID: pcxac8
       data hash MD5: 32K
       3C C1 41 1D DF A6 49 B5 0B E7 9D A9 B0 C1 0D DC>)
(   3,<2022-04-02 02:07:53.053 +0100>,<nmruser>,<chmnmr400b>,<proc1d>,<TopSpin 3.5.6>,
      <Start of raw data processing
       ef LB = 1 FT_mod = 6 PKNL = 1 SI = 32K 
       data hash MD5: 32K
       B0 B9 BB 0A A8 1C FE 5F AB 19 EC 71 2B 33 F3 60>)
(   4,<2022-04-02 02:07:53.534 +0100>,<nmruser>,<chmnmr400b>,<proc1d>,<TopSpin 3.5.6>,
      <apk0 
       data hash MD5: 32K
       7F 7E CD 70 EA 81 DF DD A3 85 7D 59 AD F2 5B F2>)
(   5,<2022-04-02 02:07:53.546 +0100>,<nmruser>,<chmnmr400b>,<proc1d>,<TopSpin 3.5.6>,
      <abs ABSG = 5 
       data hash MD5: 32K
       CD B7 74 41 CA 07 4A 40 73 66 D4 AD 4D 68 45 8C>)
##END=

$$ hash MD5
$$ FB 23 B4 63 4C 19 C0 11 72 35 57 8B 1F 73 3B 9A
