# Supplementary material for: Modular Synthesis of α,α-Diaryl α-Amino Esters via Bi(V)-Mediated Arylation/SN2-Displacement of Kukhtin–Ramirez Intermediates
Source: Org Lett. 2022 Oct 24;24(43):8002–7. doi: 10.1021/acs.orglett.2c03201 (PMC9641671; doi:10.1021/acs.orglett.2c03201)
Supplement: Supplementary file 3 — ol2c03201_si_003.zip [file ol2c03201_si_003.zip › FID_8-12/11/11_13C/pdata/1/intrng]

P 0
134.567985   133.882502
130.936384   130.498842
130.491550   129.864406
115.622405   114.849413
114.725443   114.185808
77.738537   76.389448
63.117333   62.752714
60.492079   60.098291
14.747035   14.221984
13.981336   13.609425
