# Supplementary material for: Modular Synthesis of α,α-Diaryl α-Amino Esters via Bi(V)-Mediated Arylation/SN2-Displacement of Kukhtin–Ramirez Intermediates
Source: Org Lett. 2022 Oct 24;24(43):8002–7. doi: 10.1021/acs.orglett.2c03201 (PMC9641671; doi:10.1021/acs.orglett.2c03201)
Supplement: Supplementary file 3 — ol2c03201_si_003.zip [file ol2c03201_si_003.zip › FID_8-12/11/11_13C/pdata/1/peaklist.xml]

<?xml version="1.0" encoding="UTF-8"?>
<PeakList>
  <PeakList1D>
    <PeakList1DHeader creator="nmruser" date="2022-04-02T02:07:53.553+01:00" expNo="4" name="pcxac8.AC315_productdry" owner="" procNo="1" source="/opt/topspin-data/data/pcxac8/nmr">
      <PeakPickDetails>F1=229.478195ppm, F2=-9.478222ppm, MI=0.00cm, MAXI=10000.00cm, PC=1.400
      </PeakPickDetails>
    </PeakList1DHeader>
    <Peak1D F1="172.384232" intensity="2.225699e+00" type="0"/>
    <Peak1D F1="166.586792" intensity="2.625220e+00" type="0"/>
    <Peak1D F1="163.514450" intensity="2.460591e+00" type="0"/>
    <Peak1D F1="161.045563" intensity="2.401194e+00" type="0"/>
    <Peak1D F1="148.575974" intensity="3.654406e+00" type="0"/>
    <Peak1D F1="134.409729" intensity="2.921232e+00" type="0"/>
    <Peak1D F1="134.375992" intensity="2.976582e+00" type="0"/>
    <Peak1D F1="130.758255" intensity="1.250000e+01" type="0"/>
    <Peak1D F1="130.619003" intensity="3.085904e-01" type="0"/>
    <Peak1D F1="130.352203" intensity="1.147378e+01" type="0"/>
    <Peak1D F1="130.271027" intensity="1.171435e+01" type="0"/>
    <Peak1D F1="119.944244" intensity="3.255836e+00" type="0"/>
    <Peak1D F1="115.371315" intensity="1.216497e+01" type="0"/>
    <Peak1D F1="115.157906" intensity="1.186086e+01" type="0"/>
    <Peak1D F1="114.846466" intensity="2.118195e-01" type="0"/>
    <Peak1D F1="114.488960" intensity="1.221470e+01" type="0"/>
    <Peak1D F1="77.348640" intensity="3.154411e+01" type="0"/>
    <Peak1D F1="77.233780" intensity="1.368226e+00" type="0"/>
    <Peak1D F1="77.031151" intensity="3.130599e+01" type="0"/>
    <Peak1D F1="76.713577" intensity="3.161188e+01" type="0"/>
    <Peak1D F1="70.156807" intensity="3.132837e+00" type="0"/>
    <Peak1D F1="62.912178" intensity="5.474258e+00" type="0"/>
    <Peak1D F1="60.275517" intensity="5.608103e+00" type="0"/>
    <Peak1D F1="14.398312" intensity="5.999744e+00" type="0"/>
    <Peak1D F1="13.767564" intensity="6.044512e+00" type="0"/>
  </PeakList1D>
</PeakList>
