# Supplementary material for: Modular Synthesis of α,α-Diaryl α-Amino Esters via Bi(V)-Mediated Arylation/SN2-Displacement of Kukhtin–Ramirez Intermediates
Source: Org Lett. 2022 Oct 24;24(43):8002–7. doi: 10.1021/acs.orglett.2c03201 (PMC9641671; doi:10.1021/acs.orglett.2c03201)
Supplement: Supplementary file 5 — ol2c03201_si_005.zip [file ol2c03201_si_005.zip]

Archive with 1,317 entries (1,191 files):
- FID_18-22/18/
- FID_18-22/18/18_13C/
- FID_18-22/18/18_13C/acqu
- FID_18-22/18/18_13C/acqus
- FID_18-22/18/18_13C/audita.txt
- FID_18-22/18/18_13C/cpdprg2
- FID_18-22/18/18_13C/fid
- FID_18-22/18/18_13C/format.temp
- FID_18-22/18/18_13C/fq1list
- FID_18-22/18/18_13C/pdata/
- FID_18-22/18/18_13C/pdata/1/
- FID_18-22/18/18_13C/pdata/1/1i
- FID_18-22/18/18_13C/pdata/1/1r
- FID_18-22/18/18_13C/pdata/1/auditp.txt
- FID_18-22/18/18_13C/pdata/1/intrng
- FID_18-22/18/18_13C/pdata/1/outd
- FID_18-22/18/18_13C/pdata/1/parm.txt
- FID_18-22/18/18_13C/pdata/1/pcxac8.AC229B_product_3_1.pdf
- FID_18-22/18/18_13C/pdata/1/peaklist.xml
- FID_18-22/18/18_13C/pdata/1/peakrng
- FID_18-22/18/18_13C/pdata/1/peaks
- FID_18-22/18/18_13C/pdata/1/proc
- FID_18-22/18/18_13C/pdata/1/procs
- FID_18-22/18/18_13C/pdata/1/title
- FID_18-22/18/18_13C/precom.output
- FID_18-22/18/18_13C/prosol_History
- FID_18-22/18/18_13C/pulseprogram
- FID_18-22/18/18_13C/scon2
- FID_18-22/18/18_13C/shimvalues
- FID_18-22/18/18_13C/specpar
- FID_18-22/18/18_13C/stanprogram16843
- FID_18-22/18/18_13C/uxnmr.info
- FID_18-22/18/18_13C/uxnmr.par
- FID_18-22/18/18_13C/vtc_pid_settings
- FID_18-22/18/18_19F/
- FID_18-22/18/18_19F/100002/
- FID_18-22/18/18_19F/100002/acqu
- FID_18-22/18/18_19F/100002/acqus
- FID_18-22/18/18_19F/100002/audita.txt
- FID_18-22/18/18_19F/100002/fid
- FID_18-22/18/18_19F/100002/format.temp
- FID_18-22/18/18_19F/100002/fq1list
- FID_18-22/18/18_19F/100002/pdata/
- FID_18-22/18/18_19F/100002/pdata/1/
- FID_18-22/18/18_19F/100002/pdata/1/outd
- FID_18-22/18/18_19F/100002/pdata/1/proc
- FID_18-22/18/18_19F/100002/pdata/1/procs
- FID_18-22/18/18_19F/100002/pdata/1/title
- FID_18-22/18/18_19F/100002/precom.output
- FID_18-22/18/18_19F/100002/prosol_History
- FID_18-22/18/18_19F/100002/pulseprogram
- FID_18-22/18/18_19F/100002/scon2
- FID_18-22/18/18_19F/100002/shimvalues
- FID_18-22/18/18_19F/100002/specpar
- FID_18-22/18/18_19F/100002/stanprogram16843
- FID_18-22/18/18_19F/100002/uxnmr.info
- FID_18-22/18/18_19F/100002/uxnmr.par
- FID_18-22/18/18_19F/100002/vtc_pid_settings
- FID_18-22/18/18_19F/2/
- FID_18-22/18/18_19F/2/acqu
- FID_18-22/18/18_19F/2/acqus
- FID_18-22/18/18_19F/2/audita.txt
- FID_18-22/18/18_19F/2/fid
- FID_18-22/18/18_19F/2/format.temp
- FID_18-22/18/18_19F/2/fq1list
- FID_18-22/18/18_19F/2/pdata/
- FID_18-22/18/18_19F/2/pdata/1/
- FID_18-22/18/18_19F/2/pdata/1/1i
- FID_18-22/18/18_19F/2/pdata/1/1r
- FID_18-22/18/18_19F/2/pdata/1/auditp.txt
- FID_18-22/18/18_19F/2/pdata/1/intrng
- FID_18-22/18/18_19F/2/pdata/1/outd
- FID_18-22/18/18_19F/2/pdata/1/parm.txt
- FID_18-22/18/18_19F/2/pdata/1/pcxac8.AC229B_product_2_1.pdf
- FID_18-22/18/18_19F/2/pdata/1/peaklist.xml
- FID_18-22/18/18_19F/2/pdata/1/peakrng
- FID_18-22/18/18_19F/2/pdata/1/peaks
- FID_18-22/18/18_19F/2/pdata/1/proc
- FID_18-22/18/18_19F/2/pdata/1/procs
- FID_18-22/18/18_19F/2/pdata/1/title
- FID_18-22/18/18_19F/2/precom.output
- FID_18-22/18/18_19F/2/prosol_History
- FID_18-22/18/18_19F/2/pulseprogram
- FID_18-22/18/18_19F/2/scon2
- FID_18-22/18/18_19F/2/shimvalues
- FID_18-22/18/18_19F/2/specpar
- FID_18-22/18/18_19F/2/stanprogram16843
- FID_18-22/18/18_19F/2/uxnmr.info
- FID_18-22/18/18_19F/2/uxnmr.par
- FID_18-22/18/18_19F/2/vtc_pid_settings
- FID_18-22/18/18_1H/
- FID_18-22/18/18_1H/acqu
- FID_18-22/18/18_1H/acqus
- FID_18-22/18/18_1H/audita.txt
- FID_18-22/18/18_1H/fid
- FID_18-22/18/18_1H/format.temp
- FID_18-22/18/18_1H/fq1list
- FID_18-22/18/18_1H/pdata/
- FID_18-22/18/18_1H/pdata/1/
- FID_18-22/18/18_1H/pdata/1/1i
- FID_18-22/18/18_1H/pdata/1/1r
- FID_18-22/18/18_1H/pdata/1/auditp.txt
- FID_18-22/18/18_1H/pdata/1/intrng
- FID_18-22/18/18_1H/pdata/1/outd
- FID_18-22/18/18_1H/pdata/1/parm.txt
- FID_18-22/18/18_1H/pdata/1/pcxac8.AC229B_product_1_1.pdf
- FID_18-22/18/18_1H/pdata/1/peaklist.xml
- FID_18-22/18/18_1H/pdata/1/peakrng
- FID_18-22/18/18_1H/pdata/1/peaks
- FID_18-22/18/18_1H/pdata/1/proc
- FID_18-22/18/18_1H/pdata/1/procs
- FID_18-22/18/18_1H/pdata/1/title
- FID_18-22/18/18_1H/precom.output
- FID_18-22/18/18_1H/prosol_History
- FID_18-22/18/18_1H/pulseprogram
- FID_18-22/18/18_1H/scon2
- FID_18-22/18/18_1H/shimvalues
- FID_18-22/18/18_1H/specpar
- FID_18-22/18/18_1H/stanprogram16843
- FID_18-22/18/18_1H/uxnmr.info
- FID_18-22/18/18_1H/uxnmr.par
- FID_18-22/18/18_1H/vtc_pid_settings
- FID_18-22/18/18_COSY/
- FID_18-22/18/18_COSY/acqu
- FID_18-22/18/18_COSY/acqu2
- FID_18-22/18/18_COSY/acqu2s
- FID_18-22/18/18_COSY/acqus
- FID_18-22/18/18_COSY/audita.txt
- FID_18-22/18/18_COSY/EA
- FID_18-22/18/18_COSY/format.temp
- FID_18-22/18/18_COSY/fq1list
- FID_18-22/18/18_COSY/gpnam1
- FID_18-22/18/18_COSY/gpnam2
- FID_18-22/18/18_COSY/gpnam3
- FID_18-22/18/18_COSY/gradient_calib
- FID_18-22/18/18_COSY/pdata/
- FID_18-22/18/18_COSY/pdata/1/
- FID_18-22/18/18_COSY/pdata/1/2rr
- FID_18-22/18/18_COSY/pdata/1/auditp.txt
- FID_18-22/18/18_COSY/pdata/1/clevels
- FID_18-22/18/18_COSY/pdata/1/curdat2
- FID_18-22/18/18_COSY/pdata/1/outd
- FID_18-22/18/18_COSY/pdata/1/parm.txt
- FID_18-22/18/18_COSY/pdata/1/pcxac8.AC229B_product_4_1.pdf
- FID_18-22/18/18_COSY/pdata/1/portf
- FID_18-22/18/18_COSY/pdata/1/proc
- FID_18-22/18/18_COSY/pdata/1/proc2
- FID_18-22/18/18_COSY/pdata/1/proc2s
- FID_18-22/18/18_COSY/pdata/1/procs
- FID_18-22/18/18_COSY/pdata/1/title
- FID_18-22/18/18_COSY/precom.output
- FID_18-22/18/18_COSY/prosol_History
- FID_18-22/18/18_COSY/pulseprogram
- FID_18-22/18/18_COSY/scon2
- FID_18-22/18/18_COSY/ser
- FID_18-22/18/18_COSY/shimvalues
- FID_18-22/18/18_COSY/specpar
- FID_18-22/18/18_COSY/stanprogram16843
- FID_18-22/18/18_COSY/uxnmr.info
- FID_18-22/18/18_COSY/uxnmr.par
- FID_18-22/18/18_COSY/vtc_pid_settings
- FID_18-22/18/18_HMBC/
- FID_18-22/18/18_HMBC/acqu
- FID_18-22/18/18_HMBC/acqu2
- FID_18-22/18/18_HMBC/acqu2s
- FID_18-22/18/18_HMBC/acqus
- FID_18-22/18/18_HMBC/audita.txt
- FID_18-22/18/18_HMBC/cpdprg2
- FID_18-22/18/18_HMBC/EA
- FID_18-22/18/18_HMBC/format.temp
- FID_18-22/18/18_HMBC/fq1list
- FID_18-22/18/18_HMBC/gpnam1
- FID_18-22/18/18_HMBC/gpnam2
- FID_18-22/18/18_HMBC/gradient_calib
- FID_18-22/18/18_HMBC/pdata/
- FID_18-22/18/18_HMBC/pdata/1/
- FID_18-22/18/18_HMBC/pdata/1/2ii
- FID_18-22/18/18_HMBC/pdata/1/2ir
- FID_18-22/18/18_HMBC/pdata/1/2ri
- FID_18-22/18/18_HMBC/pdata/1/2rr
- FID_18-22/18/18_HMBC/pdata/1/auditp.txt
- FID_18-22/18/18_HMBC/pdata/1/clevels
- FID_18-22/18/18_HMBC/pdata/1/curdat2
- FID_18-22/18/18_HMBC/pdata/1/outd
- FID_18-22/18/18_HMBC/pdata/1/parm.txt
- FID_18-22/18/18_HMBC/pdata/1/pcxac8.AC229B_product_6_1.pdf
- FID_18-22/18/18_HMBC/pdata/1/portf
- FID_18-22/18/18_HMBC/pdata/1/proc
- FID_18-22/18/18_HMBC/pdata/1/proc2
- FID_18-22/18/18_HMBC/pdata/1/proc2s
- FID_18-22/18/18_HMBC/pdata/1/procs
- FID_18-22/18/18_HMBC/pdata/1/title
- FID_18-22/18/18_HMBC/pdata/1000/
- FID_18-22/18/18_HMBC/pdata/1000/1i
- FID_18-22/18/18_HMBC/pdata/1000/1r
- FID_18-22/18/18_HMBC/pdata/1000/auditp.txt
- FID_18-22/18/18_HMBC/pdata/1000/curdat2
- FID_18-22/18/18_HMBC/pdata/1000/outd
- FID_18-22/18/18_HMBC/pdata/1000/proc
- FID_18-22/18/18_HMBC/pdata/1000/procs
- FID_18-22/18/18_HMBC/pdata/1000/used_from
- FID_18-22/18/18_HMBC/pdata/1001/
- FID_18-22/18/18_HMBC/pdata/1001/1i
- FID_18-22/18/18_HMBC/pdata/1001/1r
- FID_18-22/18/18_HMBC/pdata/1001/auditp.txt
- FID_18-22/18/18_HMBC/pdata/1001/outd
- FID_18-22/18/18_HMBC/pdata/1001/proc
- FID_18-22/18/18_HMBC/pdata/1001/procs
- FID_18-22/18/18_HMBC/pdata/1001/used_from
- FID_18-22/18/18_HMBC/precom.output
- FID_18-22/18/18_HMBC/prosol_History
- FID_18-22/18/18_HMBC/pulseprogram
- FID_18-22/18/18_HMBC/scon2
- FID_18-22/18/18_HMBC/ser
- FID_18-22/18/18_HMBC/shimvalues
- FID_18-22/18/18_HMBC/specpar
- FID_18-22/18/18_HMBC/spnam18
- FID_18-22/18/18_HMBC/spnam3
- FID_18-22/18/18_HMBC/stanprogram16843
- FID_18-22/18/18_HMBC/uxnmr.info
- FID_18-22/18/18_HMBC/uxnmr.par
- FID_18-22/18/18_HMBC/vtc_pid_settings
- FID_18-22/18/18_HSQC/
- FID_18-22/18/18_HSQC/acqu
- FID_18-22/18/18_HSQC/acqu2
- FID_18-22/18/18_HSQC/acqu2s
- FID_18-22/18/18_HSQC/acqus
- FID_18-22/18/18_HSQC/audita.txt
- FID_18-22/18/18_HSQC/EA
- FID_18-22/18/18_HSQC/format.temp
- FID_18-22/18/18_HSQC/fq1list
- FID_18-22/18/18_HSQC/gpnam1
- FID_18-22/18/18_HSQC/gpnam3
- FID_18-22/18/18_HSQC/gpnam4
- FID_18-22/18/18_HSQC/gpnam5
- FID_18-22/18/18_HSQC/gpnam6
- FID_18-22/18/18_HSQC/gradient_calib
- FID_18-22/18/18_HSQC/pdata/
- FID_18-22/18/18_HSQC/pdata/1/
- FID_18-22/18/18_HSQC/pdata/1/2rr
- FID_18-22/18/18_HSQC/pdata/1/auditp.txt
- FID_18-22/18/18_HSQC/pdata/1/clevels
- FID_18-22/18/18_HSQC/pdata/1/curdat2
- FID_18-22/18/18_HSQC/pdata/1/outd
- FID_18-22/18/18_HSQC/pdata/1/parm.txt
- FID_18-22/18/18_HSQC/pdata/1/pcxac8.AC229B_product_5_1.pdf
- FID_18-22/18/18_HSQC/pdata/1/portf
- FID_18-22/18/18_HSQC/pdata/1/proc
- FID_18-22/18/18_HSQC/pdata/1/proc2
- FID_18-22/18/18_HSQC/pdata/1/proc2s
- FID_18-22/18/18_HSQC/pdata/1/procs
- FID_18-22/18/18_HSQC/pdata/1/title
- FID_18-22/18/18_HSQC/pdata/99/
- FID_18-22/18/18_HSQC/pdata/99/1r
- FID_18-22/18/18_HSQC/pdata/99/auditp.txt
- FID_18-22/18/18_HSQC/pdata/99/outd
- FID_18-22/18/18_HSQC/pdata/99/parm.txt
- FID_18-22/18/18_HSQC/pdata/99/proc
- FID_18-22/18/18_HSQC/pdata/99/procs
- FID_18-22/18/18_HSQC/pdata/99/used_from
- FID_18-22/18/18_HSQC/precom.output
- FID_18-22/18/18_HSQC/prosol_History
- FID_18-22/18/18_HSQC/pulseprogram
- FID_18-22/18/18_HSQC/scon2
- FID_18-22/18/18_HSQC/ser
- FID_18-22/18/18_HSQC/shimvalues
- FID_18-22/18/18_HSQC/specpar
- FID_18-22/18/18_HSQC/spnam7
- FID_18-22/18/18_HSQC/stanprogram16843
- FID_18-22/18/18_HSQC/uxnmr.info
- FID_18-22/18/18_HSQC/uxnmr.par
- FID_18-22/18/18_HSQC/vtc_pid_settings
- FID_18-22/19/
- FID_18-22/19/19_13C/
- FID_18-22/19/19_13C/acqu
- FID_18-22/19/19_13C/acqus
- FID_18-22/19/19_13C/audita.txt
- FID_18-22/19/19_13C/cpdprg2
- FID_18-22/19/19_13C/fid
- FID_18-22/19/19_13C/format.temp
- FID_18-22/19/19_13C/fq1list
- FID_18-22/19/19_13C/pdata/
- FID_18-22/19/19_13C/pdata/1/
- FID_18-22/19/19_13C/pdata/1/1i
- FID_18-22/19/19_13C/pdata/1/1r
- FID_18-22/19/19_13C/pdata/1/auditp.txt
- FID_18-22/19/19_13C/pdata/1/intrng
- FID_18-22/19/19_13C/pdata/1/outd
- FID_18-22/19/19_13C/pdata/1/parm.txt
- FID_18-22/19/19_13C/pdata/1/pcxac8.AC241_productdry3_2_1.pdf
- FID_18-22/19/19_13C/pdata/1/peaklist.xml
- FID_18-22/19/19_13C/pdata/1/peakrng
- FID_18-22/19/19_13C/pdata/1/peaks
- FID_18-22/19/19_13C/pdata/1/proc
- FID_18-22/19/19_13C/pdata/1/procs
- FID_18-22/19/19_13C/pdata/1/title
- FID_18-22/19/19_13C/precom.output
- FID_18-22/19/19_13C/prosol_History
- FID_18-22/19/19_13C/pulseprogram
- FID_18-22/19/19_13C/scon2
[truncated: 1,017 more entries]
