# Supplementary material for: Modular Synthesis of α,α-Diaryl α-Amino Esters via Bi(V)-Mediated Arylation/SN2-Displacement of Kukhtin–Ramirez Intermediates
Source: Org Lett. 2022 Oct 24;24(43):8002–7. doi: 10.1021/acs.orglett.2c03201 (PMC9641671; doi:10.1021/acs.orglett.2c03201)
Supplement: Supplementary file 5 — ol2c03201_si_005.zip [file ol2c03201_si_005.zip › FID_18-22/18/18_13C/pdata/1/auditp.txt]

##TITLE= Audit trail, TopSpin 3.5 pl 7
##JCAMPDX= 5.01
##ORIGIN= Bruker BioSpin GmbH
##OWNER= nmruser
$$ /opt/topspin-data/data/pcxac8/nmr/pcxac8.AC229B_product/3/pdata/1/auditp.txt
##AUDIT TRAIL=  $$ (NUMBER, WHEN, WHO, WHERE, PROCESS, VERSION, WHAT)
(   1,<2021-11-25 22:15:58.558 +0000>,<nmruser>,<chmnmr400hd>,<go4>,<TopSpin 3.5.7>,
      <created by zg
	started at 2021-11-25 21:45:53.219 +0000,
	POWCHK enabled, PULCHK disabled,
       configuration hash MD5:
       23 D3 F3 63 1A D0 04 6C 95 D8 CB 9B 16 83 54 DF
       data hash MD5: 32K
       79 91 6C 0A 05 C4 BD 04 3B 13 B2 76 38 F8 CB 69>)
(   2,<2021-11-25 22:15:58.593 +0000>,<nmruser>,<chmnmr400hd>,<audit>,<TopSpin 3.5.7>,
      <user comment:
       ICON-NMR User ID: pcxac8
       data hash MD5: 32K
       79 91 6C 0A 05 C4 BD 04 3B 13 B2 76 38 F8 CB 69>)
(   3,<2021-11-25 22:15:58.940 +0000>,<nmruser>,<chmnmr400hd>,<proc1d>,<TopSpin 3.5.7>,
      <Start of raw data processing
       ef LB = 1 FT_mod = 6 PKNL = 1 SI = 32K 
       data hash MD5: 32K
       02 18 84 E0 B3 ED E2 CE D1 C4 59 00 09 60 38 B7>)
(   4,<2021-11-25 22:15:59.452 +0000>,<nmruser>,<chmnmr400hd>,<proc1d>,<TopSpin 3.5.7>,
      <apk0 
       data hash MD5: 32K
       AF 14 24 BF 75 17 AF E0 11 73 18 C2 5C 2A 5E 9E>)
(   5,<2021-11-25 22:15:59.465 +0000>,<nmruser>,<chmnmr400hd>,<proc1d>,<TopSpin 3.5.7>,
      <abs ABSG = 5 
       data hash MD5: 32K
       C0 1A 6A 39 22 09 AF 36 8A 39 AC 58 23 6B EC 70>)
##END=

$$ hash MD5
$$ 3E 2E 21 B9 B9 5E AB D8 BF 36 89 FA DC DB B2 3E
