# Supplementary material for: Modular Synthesis of α,α-Diaryl α-Amino Esters via Bi(V)-Mediated Arylation/SN2-Displacement of Kukhtin–Ramirez Intermediates
Source: Org Lett. 2022 Oct 24;24(43):8002–7. doi: 10.1021/acs.orglett.2c03201 (PMC9641671; doi:10.1021/acs.orglett.2c03201)
Supplement: Supplementary file 5 — ol2c03201_si_005.zip [file ol2c03201_si_005.zip › FID_18-22/18/18_13C/pdata/1/peaklist.xml]

<?xml version="1.0" encoding="UTF-8"?>
<PeakList>
  <PeakList1D>
    <PeakList1DHeader creator="nmruser" date="2021-11-25T22:15:59.472+00:00" expNo="3" name="pcxac8.AC229B_product" owner="" procNo="1" source="/opt/topspin-data/data/pcxac8/nmr">
      <PeakPickDetails>F1=228.301895ppm, F2=-8.301864ppm, MI=0.00cm, MAXI=10000.00cm, PC=1.400
      </PeakPickDetails>
    </PeakList1DHeader>
    <Peak1D F1="173.161545" intensity="2.143082e+00" type="0"/>
    <Peak1D F1="163.120346" intensity="2.171177e+00" type="0"/>
    <Peak1D F1="160.668823" intensity="2.125371e+00" type="0"/>
    <Peak1D F1="139.771408" intensity="3.026684e+00" type="0"/>
    <Peak1D F1="137.308685" intensity="2.527861e+00" type="0"/>
    <Peak1D F1="137.276093" intensity="2.626103e+00" type="0"/>
    <Peak1D F1="131.056992" intensity="2.797961e-01" type="0"/>
    <Peak1D F1="129.926208" intensity="1.184857e+01" type="0"/>
    <Peak1D F1="129.846786" intensity="1.189145e+01" type="0"/>
    <Peak1D F1="128.790787" intensity="1.242219e+01" type="0"/>
    <Peak1D F1="128.640472" intensity="2.619282e-01" type="0"/>
    <Peak1D F1="128.417007" intensity="1.250000e+01" type="0"/>
    <Peak1D F1="126.243202" intensity="6.237166e+00" type="0"/>
    <Peak1D F1="114.898903" intensity="1.201362e+01" type="0"/>
    <Peak1D F1="114.687401" intensity="1.136568e+01" type="0"/>
    <Peak1D F1="77.343193" intensity="5.122309e+01" type="0"/>
    <Peak1D F1="77.025772" intensity="5.225864e+01" type="0"/>
    <Peak1D F1="76.708290" intensity="5.154525e+01" type="0"/>
    <Peak1D F1="71.636658" intensity="2.666497e+00" type="0"/>
    <Peak1D F1="61.704292" intensity="5.621790e+00" type="0"/>
    <Peak1D F1="45.225998" intensity="5.807598e+00" type="0"/>
    <Peak1D F1="36.780621" intensity="6.203425e+00" type="0"/>
    <Peak1D F1="13.983012" intensity="5.906867e+00" type="0"/>
  </PeakList1D>
</PeakList>
