# Supplementary material for: Modular Synthesis of α,α-Diaryl α-Amino Esters via Bi(V)-Mediated Arylation/SN2-Displacement of Kukhtin–Ramirez Intermediates
Source: Org Lett. 2022 Oct 24;24(43):8002–7. doi: 10.1021/acs.orglett.2c03201 (PMC9641671; doi:10.1021/acs.orglett.2c03201)
Supplement: Supplementary file 5 — ol2c03201_si_005.zip [file ol2c03201_si_005.zip › FID_18-22/18/18_19F/2/pdata/1/auditp.txt]

##TITLE= Audit trail, TopSpin 3.5 pl 7
##JCAMPDX= 5.01
##ORIGIN= Bruker BioSpin GmbH
##OWNER= nmruser
$$ /opt/topspin-data/data/pcxac8/nmr/pcxac8.AC229B_product/2/pdata/1/auditp.txt
##AUDIT TRAIL=  $$ (NUMBER, WHEN, WHO, WHERE, PROCESS, VERSION, WHAT)
(   1,<2021-11-25 17:38:17.722 +0000>,<nmruser>,<chmnmr400hd>,<go4>,<TopSpin 3.5.7>,
      <created by zg
	started at 2021-11-25 17:37:09.404 +0000,
	POWCHK enabled, PULCHK disabled,
       configuration hash MD5:
       23 D3 F3 63 1A D0 04 6C 95 D8 CB 9B 16 83 54 DF
       data hash MD5: 256K
       CB 23 6B 39 1A 98 78 37 E6 A5 42 A5 C6 C8 CD A8>)
(   2,<2021-11-25 17:38:17.754 +0000>,<nmruser>,<chmnmr400hd>,<audit>,<TopSpin 3.5.7>,
      <user comment:
       ICON-NMR User ID: pcxac8
       data hash MD5: 256K
       CB 23 6B 39 1A 98 78 37 E6 A5 42 A5 C6 C8 CD A8>)
(   3,<2021-11-25 17:38:18.160 +0000>,<nmruser>,<chmnmr400hd>,<proc1d>,<TopSpin 3.5.7>,
      <convdta from       2 "pcxac8.AC229B_product" "/opt/topspin-data/data/pcxac8/nmr"
       data hash MD5: 261992
       72 39 CE B8 2B 8F C9 36 25 53 24 DC 19 85 F6 C4>)
(   4,<2021-11-25 17:38:19.691 +0000>,<nmruser>,<chmnmr400hd>,<proc1d>,<TopSpin 3.5.7>,
      <Start of raw data processing
       ls NSP = 96 SI = 256K 
       data hash MD5: 256K
       36 9F 0C 08 C8 32 F1 B2 6A 59 EB 99 AC 45 8F F0>)
(   5,<2021-11-25 17:38:22.593 +0000>,<nmruser>,<chmnmr400hd>,<proc1d>,<TopSpin 3.5.7>,
      <ef ME_mod = 4 NCOEF = 32768 LPBIN = 64K TDoff = -96 LB = 1 FT_mod = 6 PKNL = 1 SI = 256K 
       data hash MD5: 256K
       64 0D 40 4C 2C FF 06 6D A7 D4 35 24 8B A3 90 7D>)
(   6,<2021-11-25 17:38:22.614 +0000>,<nmruser>,<chmnmr400hd>,<proc1d>,<TopSpin 3.5.7>,
      <apks 
       data hash MD5: 256K
       5D F8 B0 0F 06 B7 2F B5 12 FC 31 4B F3 A8 5D 45>)
(   7,<2021-11-25 17:38:22.656 +0000>,<nmruser>,<chmnmr400hd>,<proc1d>,<TopSpin 3.5.7>,
      <abs ABSG = 5 
       data hash MD5: 256K
       2B 3D EC 3D 9F 8D 3C 98 F9 D7 31 26 2A 81 E8 AF>)
##END=

$$ hash MD5
$$ 03 29 98 BC B9 BA FC DC 05 7B F9 31 A5 88 1B 6F
