# Supplementary material for: Modular Synthesis of α,α-Diaryl α-Amino Esters via Bi(V)-Mediated Arylation/SN2-Displacement of Kukhtin–Ramirez Intermediates
Source: Org Lett. 2022 Oct 24;24(43):8002–7. doi: 10.1021/acs.orglett.2c03201 (PMC9641671; doi:10.1021/acs.orglett.2c03201)
Supplement: Supplementary file 5 — ol2c03201_si_005.zip [file ol2c03201_si_005.zip › FID_18-22/18/18_19F/2/pdata/1/parm.txt]

Current Data Parameters
NAME     pcxac8.AC229B_product              
EXPNO                 2              
PROCNO                1              

F2 - Acquisition Parameters
Date_          20211125              
Time              17.38 h            
INSTRUM        av3400hd              
PROBHD   Z122623_0053 (              
PULPROG          zgflqn              
TD               261896              
SOLVENT           CDCl3              
NS                   16              
DS                    4              
SWH           85227.273 Hz           
FIDRES         0.650848 Hz           
AQ            1.5364566 sec          
RG                12.56              
DW                5.867 usec         
DE                18.56 usec         
TE                298.0 K            
D1           1.50000000 sec          
TD0                   1              
SFO1        376.5303412 MHz          
NUC1                19F              
P1                13.80 usec         
PLW1         8.69999981 W            

F2 - Processing parameters
SI               262144              
SF          376.5642320 MHz          
WDW                  EM              
SSB      0              
LB                 1.00 Hz           
GB       0              
PC                 1.00              
