# Supplementary material for: Modular Synthesis of α,α-Diaryl α-Amino Esters via Bi(V)-Mediated Arylation/SN2-Displacement of Kukhtin–Ramirez Intermediates
Source: Org Lett. 2022 Oct 24;24(43):8002–7. doi: 10.1021/acs.orglett.2c03201 (PMC9641671; doi:10.1021/acs.orglett.2c03201)
Supplement: Supplementary file 5 — ol2c03201_si_005.zip [file ol2c03201_si_005.zip › FID_18-22/18/18_19F/2/pdata/1/peaklist.xml]

<?xml version="1.0" encoding="UTF-8"?>
<PeakList>
  <PeakList1D>
    <PeakList1DHeader creator="nmruser" date="2021-11-25T17:38:22.665+00:00" expNo="2" name="pcxac8.AC229B_product" owner="" procNo="1" source="/opt/topspin-data/data/pcxac8/nmr">
      <PeakPickDetails>F1=23.164310ppm, F2=-203.164337ppm, MI=1.00cm, MAXI=10000.00cm, PC=1.000
      </PeakPickDetails>
    </PeakList1DHeader>
    <Peak1D F1="-115.140236" intensity="3.873444e+00" type="0"/>
    <Peak1D F1="-115.154465" intensity="7.782375e+00" type="0"/>
    <Peak1D F1="-115.162758" intensity="8.944325e+00" type="0"/>
    <Peak1D F1="-115.168007" intensity="6.623480e+00" type="0"/>
    <Peak1D F1="-115.176781" intensity="1.500000e+01" type="0"/>
    <Peak1D F1="-115.185547" intensity="6.819464e+00" type="0"/>
    <Peak1D F1="-115.190834" intensity="8.937738e+00" type="0"/>
    <Peak1D F1="-115.199089" intensity="8.103642e+00" type="0"/>
    <Peak1D F1="-115.213364" intensity="3.948468e+00" type="0"/>
  </PeakList1D>
</PeakList>
