# Supplementary material for: Modular Synthesis of α,α-Diaryl α-Amino Esters via Bi(V)-Mediated Arylation/SN2-Displacement of Kukhtin–Ramirez Intermediates
Source: Org Lett. 2022 Oct 24;24(43):8002–7. doi: 10.1021/acs.orglett.2c03201 (PMC9641671; doi:10.1021/acs.orglett.2c03201)
Supplement: Supplementary file 5 — ol2c03201_si_005.zip [file ol2c03201_si_005.zip › FID_18-22/18/18_1H/audita.txt]

##TITLE= Audit trail, TopSpin 3.5 pl 7
##JCAMPDX= 5.01
##ORIGIN= Bruker BioSpin GmbH
##OWNER= nmruser
$$ /opt/topspin-data/data/pcxac8/nmr/pcxac8.AC229B_product/1/audita.txt
##AUDIT TRAIL=  $$ (NUMBER, WHEN, WHO, WHERE, PROCESS, VERSION, WHAT)
(   1,<2021-11-25 17:35:56.317 +0000>,<nmruser>,<chmnmr400hd>,<go4>,<TopSpin 3.5.7>,
      <created by zg
	started at 2021-11-25 17:34:21.171 +0000,
	POWCHK enabled, PULCHK disabled,
       configuration hash MD5:
       23 D3 F3 63 1A D0 04 6C 95 D8 CB 9B 16 83 54 DF
       data hash MD5: 64K
       57 BB 9B F4 08 C0 09 C3 F6 89 C4 FD 8F F5 85 22>)
(   2,<2021-11-25 17:35:56.351 +0000>,<nmruser>,<chmnmr400hd>,<audit>,<TopSpin 3.5.7>,
      <user comment:
       ICON-NMR User ID: pcxac8
       data hash MD5: 64K
       57 BB 9B F4 08 C0 09 C3 F6 89 C4 FD 8F F5 85 22>)
##END=

$$ hash MD5
$$ DF 3A BD 89 36 CB C4 B8 27 F3 48 02 7B CA 83 9B
