# Supplementary material for: Modular Synthesis of α,α-Diaryl α-Amino Esters via Bi(V)-Mediated Arylation/SN2-Displacement of Kukhtin–Ramirez Intermediates
Source: Org Lett. 2022 Oct 24;24(43):8002–7. doi: 10.1021/acs.orglett.2c03201 (PMC9641671; doi:10.1021/acs.orglett.2c03201)
Supplement: Supplementary file 5 — ol2c03201_si_005.zip [file ol2c03201_si_005.zip › FID_18-22/18/18_1H/pdata/1/peaklist.xml]

<?xml version="1.0" encoding="UTF-8"?>
<PeakList>
  <PeakList1D>
    <PeakList1DHeader creator="nmruser" date="2021-11-25T17:35:58.153+00:00" expNo="1" name="pcxac8.AC229B_product" owner="" procNo="1" source="/opt/topspin-data/data/pcxac8/nmr">
      <PeakPickDetails>F1=16.449881ppm, F2=-4.099055ppm, MI=0.50cm, MAXI=10000.00cm, PC=1.000
      </PeakPickDetails>
    </PeakList1DHeader>
    <Peak1D F1="7.382844" intensity="6.014299e+00" type="0"/>
    <Peak1D F1="7.369309" intensity="6.689702e+00" type="0"/>
    <Peak1D F1="7.361000" intensity="7.157015e+00" type="0"/>
    <Peak1D F1="7.347524" intensity="6.442883e+00" type="0"/>
    <Peak1D F1="7.340086" intensity="8.417289e-01" type="0"/>
    <Peak1D F1="7.320315" intensity="1.885751e+00" type="0"/>
    <Peak1D F1="7.302113" intensity="5.235752e+00" type="0"/>
    <Peak1D F1="7.284024" intensity="7.591952e+00" type="0"/>
    <Peak1D F1="7.243653" intensity="2.029056e+00" type="0"/>
    <Peak1D F1="7.225736" intensity="2.598146e+00" type="0"/>
    <Peak1D F1="7.207488" intensity="8.768355e-01" type="0"/>
    <Peak1D F1="7.184449" intensity="5.323972e+00" type="0"/>
    <Peak1D F1="7.166249" intensity="4.130888e+00" type="0"/>
    <Peak1D F1="7.003835" intensity="6.626599e+00" type="0"/>
    <Peak1D F1="6.982244" intensity="1.180441e+01" type="0"/>
    <Peak1D F1="6.960596" intensity="5.687326e+00" type="0"/>
    <Peak1D F1="6.953111" intensity="6.545210e-01" type="0"/>
    <Peak1D F1="4.221028" intensity="2.039396e+00" type="0"/>
    <Peak1D F1="4.203274" intensity="6.057616e+00" type="0"/>
    <Peak1D F1="4.185500" intensity="6.075110e+00" type="0"/>
    <Peak1D F1="4.167725" intensity="2.018628e+00" type="0"/>
    <Peak1D F1="2.821691" intensity="2.403904e+00" type="0"/>
    <Peak1D F1="2.804188" intensity="5.477872e+00" type="0"/>
    <Peak1D F1="2.787081" intensity="2.955135e+00" type="0"/>
    <Peak1D F1="2.539687" intensity="2.938508e+00" type="0"/>
    <Peak1D F1="2.522265" intensity="5.029662e+00" type="0"/>
    <Peak1D F1="2.504707" intensity="2.221742e+00" type="0"/>
    <Peak1D F1="2.365166" intensity="2.265305e+00" type="0"/>
    <Peak1D F1="2.177017" intensity="8.475043e-01" type="0"/>
    <Peak1D F1="1.578540" intensity="2.357005e+00" type="0"/>
    <Peak1D F1="1.283769" intensity="7.068249e-01" type="0"/>
    <Peak1D F1="1.191551" intensity="6.364988e+00" type="0"/>
    <Peak1D F1="1.173790" intensity="1.250000e+01" type="0"/>
    <Peak1D F1="1.156014" intensity="6.078020e+00" type="0"/>
  </PeakList1D>
</PeakList>
