# Supplementary material for: Modular Synthesis of α,α-Diaryl α-Amino Esters via Bi(V)-Mediated Arylation/SN2-Displacement of Kukhtin–Ramirez Intermediates
Source: Org Lett. 2022 Oct 24;24(43):8002–7. doi: 10.1021/acs.orglett.2c03201 (PMC9641671; doi:10.1021/acs.orglett.2c03201)
Supplement: Supplementary file 5 — ol2c03201_si_005.zip [file ol2c03201_si_005.zip › FID_18-22/18/18_COSY/pdata/1/auditp.txt]

##TITLE= Audit trail, TopSpin 3.5 pl 7
##JCAMPDX= 5.01
##ORIGIN= Bruker BioSpin GmbH
##OWNER= nmruser
$$ /opt/topspin-data/data/pcxac8/nmr/pcxac8.AC229B_product/4/pdata/1/auditp.txt
##AUDIT TRAIL=  $$ (NUMBER, WHEN, WHO, WHERE, PROCESS, VERSION, WHAT)
(   1,<2021-11-25 22:22:33.793 +0000>,<nmruser>,<chmnmr400hd>,<go4>,<TopSpin 3.5.7>,
      <created by zg
	started at 2021-11-25 22:16:49.616 +0000,
	POWCHK enabled, PULCHK disabled,
       configuration hash MD5:
       23 D3 F3 63 1A D0 04 6C 95 D8 CB 9B 16 83 54 DF
       data hash MD5: 2K * 128
       31 C3 77 84 95 63 4B BA 33 1B 04 F8 F1 81 7D EA>)
(   2,<2021-11-25 22:22:33.821 +0000>,<nmruser>,<chmnmr400hd>,<audit>,<TopSpin 3.5.7>,
      <user comment:
       ICON-NMR User ID: pcxac8
       data hash MD5: 2K * 128
       31 C3 77 84 95 63 4B BA 33 1B 04 F8 F1 81 7D EA>)
(   3,<2021-11-25 22:22:34.222 +0000>,<nmruser>,<chmnmr400hd>,<proc2d>,<TopSpin 3.5.7>,
      <Start of raw data processing
       xfb same F2: SI = 2K WDW = 3 SSB = 0 FT_mod = 6 PKNL = 1 F1: SI = 512 ME_mod = 2 NCOEF = 100 WDW = 3 SSB = 0 FT_mod = 6 FCOR = 0.5 PH_mod = 2
       data hash MD5: 2K * 512
       A2 C1 A3 10 CC 5E 04 DE 53 86 DD 07 15 B7 8B C6>)
(   4,<2021-11-25 22:22:34.286 +0000>,<nmruser>,<chmnmr400hd>,<proc2d>,<TopSpin 3.5.7>,
      <abs2 F2: ABSG = 5 ABSF1 = 8.757215 ABSF2 = -0.3623133
       data hash MD5: 2K * 512
       F8 3C B9 33 22 D5 11 D3 EF C5 5A 73 18 F4 EB 6E>)
(   5,<2021-11-25 22:22:34.328 +0000>,<nmruser>,<chmnmr400hd>,<proc2d>,<TopSpin 3.5.7>,
      <abs1 F1: ABSG = 5 ABSF1 = 8.757215 ABSF2 = -0.3623133
       data hash MD5: 2K * 512
       97 88 5C 9B D7 1E 8D 89 E9 01 21 AB C0 D9 2A 61>)
##END=

$$ hash MD5
$$ 91 AE 8D 54 88 50 79 D4 4A 5C B9 4E 5C 55 48 1C
