# Supplementary material for: Modular Synthesis of α,α-Diaryl α-Amino Esters via Bi(V)-Mediated Arylation/SN2-Displacement of Kukhtin–Ramirez Intermediates
Source: Org Lett. 2022 Oct 24;24(43):8002–7. doi: 10.1021/acs.orglett.2c03201 (PMC9641671; doi:10.1021/acs.orglett.2c03201)
Supplement: Supplementary file 5 — ol2c03201_si_005.zip [file ol2c03201_si_005.zip › FID_18-22/18/18_COSY/pdata/1/curdat2]

##TITLE= Parameter file, TopSpin 3.5 pl 7
##JCAMPDX= 5.0
##DATATYPE= Parameter Values
##NPOINTS= 1	$$ modification sequence number
##ORIGIN= Bruker BioSpin GmbH
##OWNER= nmruser
$$ 2021-11-25 17:29:43.416 +0000  nmruser@chmnmr400hd
$$ /opt/topspin3.5pl7/prog/curdir/changer/inmrchanger/Nov23-2021-1625-nmruser/1/1.161/data/nmr/pcxac8.AC229B_product/4/pdata/1/curdat2
$$ process /opt/topspin3.5pl7/prog/mod/xwish3
##$CUREXP= <>
##$DATPATH= <>
##$DATPATH2= </opt/topspin-data/data/pcxac8/nmr>
##$DATPATH3= </opt/topspin-data/data/pcxac8/nmr>
##$DETAILS= <>
##$DU= </u>
##$DU2= </opt/topspin-data>
##$DU3= </opt/topspin-data>
##$EXPNO= 1
##$EXPNO2= 1
##$EXPNO3= 1
##$NAME= <>
##$NAME2= <pcxac8.AC229B_product>
##$NAME3= <pcxac8.AC229B_product>
##$PROCNO= 1
##$PROCNO2= 1
##$PROCNO3= 1
##$SCALE2= 1
##$SCALE3= 1
##$TYPE= <nmr>
##$USER= <>
##$USER2= <pcxac8>
##$USER3= <pcxac8>
##END=
