# Supplementary material for: Modular Synthesis of α,α-Diaryl α-Amino Esters via Bi(V)-Mediated Arylation/SN2-Displacement of Kukhtin–Ramirez Intermediates
Source: Org Lett. 2022 Oct 24;24(43):8002–7. doi: 10.1021/acs.orglett.2c03201 (PMC9641671; doi:10.1021/acs.orglett.2c03201)
Supplement: Supplementary file 5 — ol2c03201_si_005.zip [file ol2c03201_si_005.zip › FID_18-22/18/18_COSY/pdata/1/parm.txt]

Current Data Parameters
NAME     pcxac8.AC229B_product              
EXPNO                 4              
PROCNO                1              

F2 - Acquisition Parameters
Date_          20211125              
Time              22.17 h            
INSTRUM        av3400hd              
PROBHD   Z122623_0053 (              
PULPROG    cosygpmfppqf              
TD                 2048              
SOLVENT           CDCl3              
NS                    2              
DS                   16              
SWH            3649.635 Hz           
FIDRES         3.564097 Hz           
AQ            0.2805760 sec          
RG               198.43              
DW              137.000 usec         
DE                27.10 usec         
TE                298.0 K            
D0           0.00000300 sec          
D1           0.91712409 sec          
D11          0.03000000 sec          
D12          0.00002000 sec          
D13          0.00000400 sec          
D16          0.00020000 sec          
IN0          0.00027400 sec          
TDav                  1              
SFO1        400.2016798 MHz          
NUC1                 1H              
P1                10.22 usec         
P17             2500.00 usec         
PLW1        10.00000000 W            
PLW10        1.16050005 W            
GPNAM[1]     SMSQ10.100              
GPZ1              16.00 %            
GPNAM[2]     SMSQ10.100              
GPZ2              12.00 %            
GPNAM[3]     SMSQ10.100              
GPZ3              40.00 %            
P16             1000.00 usec         

F1 - Acquisition parameters
TD                  128              
SFO1           400.2017 MHz          
FIDRES        57.025547 Hz           
SW                9.119 ppm          
FnMODE               QF              

F2 - Processing parameters
SI                 2048              
SF          400.2000000 MHz          
WDW                SINE              
SSB      0              
LB       0 Hz           
GB       0              
PC                 1.40              

F1 - Processing parameters
SI                  512              
MC2                  QF              
SF          400.2000000 MHz          
WDW                SINE              
SSB      0              
LB       0 Hz           
GB       0              
