# Supplementary material for: Modular Synthesis of α,α-Diaryl α-Amino Esters via Bi(V)-Mediated Arylation/SN2-Displacement of Kukhtin–Ramirez Intermediates
Source: Org Lett. 2022 Oct 24;24(43):8002–7. doi: 10.1021/acs.orglett.2c03201 (PMC9641671; doi:10.1021/acs.orglett.2c03201)
Supplement: Supplementary file 5 — ol2c03201_si_005.zip [file ol2c03201_si_005.zip › FID_18-22/18/18_HMBC/pdata/1/auditp.txt]

##TITLE= Audit trail, TopSpin 3.5 pl 7
##JCAMPDX= 5.01
##ORIGIN= Bruker BioSpin GmbH
##OWNER= nmruser
$$ /opt/topspin-data/data/pcxac8/nmr/pcxac8.AC229B_product/6/pdata/1/auditp.txt
##AUDIT TRAIL=  $$ (NUMBER, WHEN, WHO, WHERE, PROCESS, VERSION, WHAT)
(   1,<2021-11-25 22:52:18.985 +0000>,<nmruser>,<chmnmr400hd>,<go4>,<TopSpin 3.5.7>,
      <created by zg
	started at 2021-11-25 22:46:30.416 +0000,
	POWCHK enabled, PULCHK disabled,
       configuration hash MD5:
       23 D3 F3 63 1A D0 04 6C 95 D8 CB 9B 16 83 54 DF
       data hash MD5: 1190 * 128
       04 9D E8 49 84 90 EB DA FB EE ED 54 61 52 0F 58>)
(   2,<2021-11-25 22:52:19.010 +0000>,<nmruser>,<chmnmr400hd>,<audit>,<TopSpin 3.5.7>,
      <user comment:
       ICON-NMR User ID: pcxac8
       data hash MD5: 1190 * 128
       04 9D E8 49 84 90 EB DA FB EE ED 54 61 52 0F 58>)
(   3,<2021-11-25 22:52:21.235 +0000>,<nmruser>,<chmnmr400hd>,<proc2d>,<TopSpin 3.5.7>,
      <Start of raw data processing
       xfb same F2: SI = 2K WDW = 4 SSB = 2 FT_mod = 6 PKNL = 1 PHC0 = -89.21227 PHC1 = 2.679684 F1: SI = 512 ME_mod = 2 NCOEF = 32 WDW = 4 SSB = 2 FT_mod = 6 FCOR = 0.5 PHC0 = -5.426 PHC1 = 2.15
       data hash MD5: 2K * 512
       AB 0D 2D 95 9B D0 3C CA 92 3C EB 10 22 B7 62 3D>)
(   4,<2021-11-25 22:52:21.279 +0000>,<nmruser>,<chmnmr400hd>,<proc2d>,<TopSpin 3.5.7>,
      <abs2 F2: ABSG = 5 ABSF1 = 8.505642 ABSF2 = -0.11074
       data hash MD5: 2K * 512
       76 FD FB 56 FF 0C 84 AE 26 A9 19 5C B9 5D 50 82>)
(   5,<2021-11-25 22:52:21.322 +0000>,<nmruser>,<chmnmr400hd>,<proc2d>,<TopSpin 3.5.7>,
      <abs1 F1: ABSG = 5 ABSF1 = 158.3671 ABSF2 = -8.3671
       data hash MD5: 2K * 512
       EF 7A 2E 49 88 84 E7 E9 5E D8 49 47 54 1C 4A 44>)
##END=

$$ hash MD5
$$ 99 0C FA E2 13 EE A3 E6 57 6D 0B C5 C0 A9 A8 2C
