# Supplementary material for: Modular Synthesis of α,α-Diaryl α-Amino Esters via Bi(V)-Mediated Arylation/SN2-Displacement of Kukhtin–Ramirez Intermediates
Source: Org Lett. 2022 Oct 24;24(43):8002–7. doi: 10.1021/acs.orglett.2c03201 (PMC9641671; doi:10.1021/acs.orglett.2c03201)
Supplement: Supplementary file 5 — ol2c03201_si_005.zip [file ol2c03201_si_005.zip › FID_18-22/18/18_HMBC/pdata/1/clevels]

##TITLE= Parameter file, TopSpin 3.5 pl 7
##JCAMPDX= 5.0
##DATATYPE= Parameter Values
##NPOINTS= 2	$$ modification sequence number
##ORIGIN= Bruker BioSpin GmbH
##OWNER= nmruser
$$ 2021-11-25 22:52:21.499 +0000  nmruser@chmnmr400hd
$$ /opt/topspin-data/data/pcxac8/nmr/pcxac8.AC229B_product/6/pdata/1/clevels
$$ process /opt/topspin3.5pl7/prog/mod/proc2d
##$LEVELS= (0..255)
5165.97 -5165.97 5795.75 -5795.75 6502.3 -6502.3 7294.99 -7294.99 8184.31
-8184.31 9182.04 -9182.04 10301.41 -10301.41 11557.24 -11557.24 12966.16
-12966.16 14546.84 -14546.84 16320.23 -16320.23 18309.8 -18309.8 20541.91
-20541.91 23046.15 -23046.15 25855.66 -25855.66 29007.68 -29007.68 32543.96
-32543.96 36511.34 -36511.34 40962.38 -40962.38 45956.03 -45956.03 51558.46
-51558.46 57843.86 -57843.86 64895.51 -64895.51 72806.81 -72806.81 81682.57
-81682.57 91640.35 -91640.35 102812.07 -102812.07 115345.72 -115345.72
129407.32 -129407.32 145183.15 -145183.15 0 0 0 0 0 0 0 0 0 0 0 0 0 0 0
0 0 0 0 0 0 0 0 0 0 0 0 0 0 0 0 0 0 0 0 0 0 0 0 0 0 0 0 0 0 0 0 0 0 0 0
0 0 0 0 0 0 0 0 0 0 0 0 0 0 0 0 0 0 0 0 0 0 0 0 0 0 0 0 0 0 0 0 0 0 0 0
0 0 0 0 0 0 0 0 0 0 0 0 0 0 0 0 0 0 0 0 0 0 0 0 0 0 0 0 0 0 0 0 0 0 0 0
0 0 0 0 0 0 0 0 0 0 0 0 0 0 0 0 0 0 0 0 0 0 0 0 0 0 0 0 0 0 0 0 0 0 0 0
0 0 0 0 0 0 0 0 0 0 0 0 0 0 0 0 0 0 0 0 0 0 0 0 0 0 0 0 0 0 0 0 0 0 0 0
0
##$LEVSIGN= 3
##$MAXLEV= 30
##$METHOD= 0
##$NEGBASE= -5165.97
##$NEGINCR= 1.8
##$POSBASE= 5165.97
##$POSINCR= 1.8
##END=
