# Supplementary material for: Modular Synthesis of α,α-Diaryl α-Amino Esters via Bi(V)-Mediated Arylation/SN2-Displacement of Kukhtin–Ramirez Intermediates
Source: Org Lett. 2022 Oct 24;24(43):8002–7. doi: 10.1021/acs.orglett.2c03201 (PMC9641671; doi:10.1021/acs.orglett.2c03201)
Supplement: Supplementary file 5 — ol2c03201_si_005.zip [file ol2c03201_si_005.zip › FID_18-22/18/18_HMBC/pdata/1000/auditp.txt]

##TITLE= Audit trail, TopSpin 3.5 pl 7
##JCAMPDX= 5.01
##ORIGIN= Bruker BioSpin GmbH
##OWNER= nmruser
$$ /opt/topspin-data/data/pcxac8/nmr/pcxac8.AC229B_product/6/pdata/1000/auditp.txt
##AUDIT TRAIL=  $$ (NUMBER, WHEN, WHO, WHERE, PROCESS, VERSION, WHAT)
(   1,<2021-11-25 22:52:21.068 +0000>,<nmruser>,<chmnmr400hd>,<mvrow>,<TopSpin 3.5.7>,
      <rsr 24 from
       1 6 "pcxac8.AC229B_product" "/opt/topspin-data/data/pcxac8/nmr"
       data hash MD5: 2K
       48 08 48 B2 0D E1 5D DF 9A 34 03 10 E3 60 0A E2>)
(   2,<2021-11-25 22:52:21.075 +0000>,<nmruser>,<chmnmr400hd>,<proc1d>,<TopSpin 3.5.7>,
      <add DC = 1 DATMOD = 1 of
       1000 6 "pcxac8.AC229B_product" "/opt/topspin-data/data/pcxac8/nmr"
       1001 6 "pcxac8.AC229B_product" "/opt/topspin-data/data/pcxac8/nmr"
       data hash MD5: 2K
       F5 D8 47 3E 76 3B 5E 33 E9 47 22 36 28 E5 0F 75>)
(   3,<2021-11-25 22:52:21.081 +0000>,<nmruser>,<chmnmr400hd>,<proc1d>,<TopSpin 3.5.7>,
      <add DC = 1 DATMOD = 1 of
       1000 6 "pcxac8.AC229B_product" "/opt/topspin-data/data/pcxac8/nmr"
       1001 6 "pcxac8.AC229B_product" "/opt/topspin-data/data/pcxac8/nmr"
       data hash MD5: 2K
       9B 75 C9 C7 5C 1B A5 95 C3 87 92 2A E8 FF 29 C7>)
(   4,<2021-11-25 22:52:21.087 +0000>,<nmruser>,<chmnmr400hd>,<proc1d>,<TopSpin 3.5.7>,
      <add DC = 1 DATMOD = 1 of
       1000 6 "pcxac8.AC229B_product" "/opt/topspin-data/data/pcxac8/nmr"
       1001 6 "pcxac8.AC229B_product" "/opt/topspin-data/data/pcxac8/nmr"
       data hash MD5: 2K
       E2 E5 CE 34 BF 42 C2 C8 96 D2 F8 1F 03 B6 E6 9B>)
(   5,<2021-11-25 22:52:21.092 +0000>,<nmruser>,<chmnmr400hd>,<proc1d>,<TopSpin 3.5.7>,
      <add DC = 1 DATMOD = 1 of
       1000 6 "pcxac8.AC229B_product" "/opt/topspin-data/data/pcxac8/nmr"
       1001 6 "pcxac8.AC229B_product" "/opt/topspin-data/data/pcxac8/nmr"
       data hash MD5: 2K
       7C EA 42 7D 8B C2 06 78 BB 71 48 B7 AD 4F D3 FF>)
(   6,<2021-11-25 22:52:21.098 +0000>,<nmruser>,<chmnmr400hd>,<proc1d>,<TopSpin 3.5.7>,
      <add DC = 1 DATMOD = 1 of
       1000 6 "pcxac8.AC229B_product" "/opt/topspin-data/data/pcxac8/nmr"
       1001 6 "pcxac8.AC229B_product" "/opt/topspin-data/data/pcxac8/nmr"
       data hash MD5: 2K
       D2 C6 8C B5 A0 95 A2 18 1C 27 8A 2F 3F C0 25 58>)
(   7,<2021-11-25 22:52:21.104 +0000>,<nmruser>,<chmnmr400hd>,<proc1d>,<TopSpin 3.5.7>,
      <add DC = 1 DATMOD = 1 of
       1000 6 "pcxac8.AC229B_product" "/opt/topspin-data/data/pcxac8/nmr"
       1001 6 "pcxac8.AC229B_product" "/opt/topspin-data/data/pcxac8/nmr"
       data hash MD5: 2K
       CF FB A9 6F 00 6A DA 32 05 68 6F 1E E7 F5 23 B6>)
(   8,<2021-11-25 22:52:21.109 +0000>,<nmruser>,<chmnmr400hd>,<proc1d>,<TopSpin 3.5.7>,
      <add DC = 1 DATMOD = 1 of
       1000 6 "pcxac8.AC229B_product" "/opt/topspin-data/data/pcxac8/nmr"
       1001 6 "pcxac8.AC229B_product" "/opt/topspin-data/data/pcxac8/nmr"
       data hash MD5: 2K
       1C C8 79 3E 95 15 40 1F FB 30 09 AE C1 B7 4F 34>)
(   9,<2021-11-25 22:52:21.115 +0000>,<nmruser>,<chmnmr400hd>,<proc1d>,<TopSpin 3.5.7>,
      <add DC = 1 DATMOD = 1 of
       1000 6 "pcxac8.AC229B_product" "/opt/topspin-data/data/pcxac8/nmr"
       1001 6 "pcxac8.AC229B_product" "/opt/topspin-data/data/pcxac8/nmr"
       data hash MD5: 2K
       CA 7B F1 55 A7 6C 45 AA B7 A0 F0 95 23 EF BB 7D>)
(  10,<2021-11-25 22:52:21.121 +0000>,<nmruser>,<chmnmr400hd>,<proc1d>,<TopSpin 3.5.7>,
      <add DC = 1 DATMOD = 1 of
       1000 6 "pcxac8.AC229B_product" "/opt/topspin-data/data/pcxac8/nmr"
       1001 6 "pcxac8.AC229B_product" "/opt/topspin-data/data/pcxac8/nmr"
       data hash MD5: 2K
       06 AE 49 48 2C 26 8D EF D0 1A 3F 49 A6 52 D3 A4>)
(  11,<2021-11-25 22:52:21.147 +0000>,<nmruser>,<chmnmr400hd>,<proc1d>,<TopSpin 3.5.7>,
      <apk0 
       data hash MD5: 2K
       99 A7 08 CA 7E F0 45 A7 F2 D1 2D C3 E6 94 C6 E8>)
##END=

$$ hash MD5
$$ 9F 70 20 A4 EF 71 E2 CF 6A 18 A5 DD 26 7F 29 0E
