# Supplementary material for: Modular Synthesis of α,α-Diaryl α-Amino Esters via Bi(V)-Mediated Arylation/SN2-Displacement of Kukhtin–Ramirez Intermediates
Source: Org Lett. 2022 Oct 24;24(43):8002–7. doi: 10.1021/acs.orglett.2c03201 (PMC9641671; doi:10.1021/acs.orglett.2c03201)
Supplement: Supplementary file 5 — ol2c03201_si_005.zip [file ol2c03201_si_005.zip › FID_18-22/18/18_HMBC/pdata/1001/auditp.txt]

##TITLE= Audit trail, TopSpin 3.5 pl 7
##JCAMPDX= 5.01
##ORIGIN= Bruker BioSpin GmbH
##OWNER= nmruser
$$ /opt/topspin-data/data/pcxac8/nmr/pcxac8.AC229B_product/6/pdata/1001/auditp.txt
##AUDIT TRAIL=  $$ (NUMBER, WHEN, WHO, WHERE, PROCESS, VERSION, WHAT)
(   1,<2021-11-25 22:52:21.117 +0000>,<nmruser>,<chmnmr400hd>,<mvrow>,<TopSpin 3.5.7>,
      <rsr 380 from
       1 6 "pcxac8.AC229B_product" "/opt/topspin-data/data/pcxac8/nmr"
       data hash MD5: 2K
       B8 74 CD 0C E0 39 B0 ED 91 11 36 7E 7C CF 3F AD>)
##END=

$$ hash MD5
$$ E6 F3 67 86 9A 9A 29 02 53 45 9C 4F B9 3D 34 5F
