# Supplementary material for: Modular Synthesis of α,α-Diaryl α-Amino Esters via Bi(V)-Mediated Arylation/SN2-Displacement of Kukhtin–Ramirez Intermediates
Source: Org Lett. 2022 Oct 24;24(43):8002–7. doi: 10.1021/acs.orglett.2c03201 (PMC9641671; doi:10.1021/acs.orglett.2c03201)
Supplement: Supplementary file 6 — ol2c03201_si_006.zip [file ol2c03201_si_006.zip › FID_23-27/23/23_13C/pdata/1/auditp.txt]

##TITLE= Audit trail, TopSpin 3.5 pl 6
##JCAMPDX= 5.01
##ORIGIN= Bruker BioSpin GmbH
##OWNER= nmruser
$$ /opt/topspin-data/data/pcxac8/nmr/pcxac8.AC267_product/3/pdata/1/auditp.txt
##AUDIT TRAIL=  $$ (NUMBER, WHEN, WHO, WHERE, PROCESS, VERSION, WHAT)
(   1,<2022-02-17 06:40:58.041 +0000>,<nmruser>,<chmnmr400b>,<go4>,<TopSpin 3.5.6>,
      <created by zg
	started at 2022-02-17 04:41:42.452 +0000,
	POWCHK disabled, PULCHK disabled,
       configuration hash MD5:
       DE 60 E8 CC 09 8B 8E 05 FE 73 15 A9 EC FC BC 9F
       data hash MD5: 32K
       08 08 AC 31 5B B1 B4 41 AB 75 8E B4 A1 FC F3 98>)
(   2,<2022-02-17 06:40:58.064 +0000>,<nmruser>,<chmnmr400b>,<audit>,<TopSpin 3.5.6>,
      <user comment:
       ICON-NMR User ID: pcxac8
       data hash MD5: 32K
       08 08 AC 31 5B B1 B4 41 AB 75 8E B4 A1 FC F3 98>)
(   3,<2022-02-17 06:40:58.335 +0000>,<nmruser>,<chmnmr400b>,<proc1d>,<TopSpin 3.5.6>,
      <Start of raw data processing
       ef LB = 1 FT_mod = 6 PKNL = 1 SI = 32K 
       data hash MD5: 32K
       5D E2 45 9D D4 63 45 A6 BC D2 FF 8D E3 80 FB 4C>)
(   4,<2022-02-17 06:40:58.785 +0000>,<nmruser>,<chmnmr400b>,<proc1d>,<TopSpin 3.5.6>,
      <apk0 
       data hash MD5: 32K
       9D 4F 3B 8A 52 89 8E 27 CD BE 9B E9 AA FF 35 CF>)
(   5,<2022-02-17 06:40:58.797 +0000>,<nmruser>,<chmnmr400b>,<proc1d>,<TopSpin 3.5.6>,
      <abs ABSG = 5 
       data hash MD5: 32K
       74 AC BC F2 C6 30 83 80 ED 48 1F 56 26 A7 D0 80>)
##END=

$$ hash MD5
$$ 57 74 BC 09 A2 E7 F0 EF C2 E7 DB 09 0B 79 61 E3
