# Supplementary material for: Modular Synthesis of α,α-Diaryl α-Amino Esters via Bi(V)-Mediated Arylation/SN2-Displacement of Kukhtin–Ramirez Intermediates
Source: Org Lett. 2022 Oct 24;24(43):8002–7. doi: 10.1021/acs.orglett.2c03201 (PMC9641671; doi:10.1021/acs.orglett.2c03201)
Supplement: Supplementary file 6 — ol2c03201_si_006.zip [file ol2c03201_si_006.zip › FID_23-27/23/23_13C/pdata/1/intrng]

P 0
173.035243   172.386222
163.416605   163.095741
143.836589   143.559479
137.222408   136.602557
130.156100   129.324770
127.107889   126.269267
124.774331   123.819030
115.418218   114.222270
77.723952   76.404033
71.809839   71.474390
62.256833   61.739075
43.777964   43.238329
14.513679   13.915705
