# Supplementary material for: Modular Synthesis of α,α-Diaryl α-Amino Esters via Bi(V)-Mediated Arylation/SN2-Displacement of Kukhtin–Ramirez Intermediates
Source: Org Lett. 2022 Oct 24;24(43):8002–7. doi: 10.1021/acs.orglett.2c03201 (PMC9641671; doi:10.1021/acs.orglett.2c03201)
Supplement: Supplementary file 6 — ol2c03201_si_006.zip [file ol2c03201_si_006.zip › FID_23-27/23/23_13C/pdata/1/peaklist.xml]

<?xml version="1.0" encoding="UTF-8"?>
<PeakList>
  <PeakList1D>
    <PeakList1DHeader creator="nmruser" date="2022-02-17T06:40:58.804+00:00" expNo="3" name="pcxac8.AC267_product" owner="" procNo="1" source="/opt/topspin-data/data/pcxac8/nmr">
      <PeakPickDetails>F1=229.478195ppm, F2=-9.478222ppm, MI=0.00cm, MAXI=10000.00cm, PC=1.400
      </PeakPickDetails>
    </PeakList1DHeader>
    <Peak1D F1="172.892563" intensity="2.264621e+00" type="0"/>
    <Peak1D F1="163.272980" intensity="2.346242e+00" type="0"/>
    <Peak1D F1="160.816177" intensity="2.321425e+00" type="0"/>
    <Peak1D F1="143.704376" intensity="2.916146e+00" type="0"/>
    <Peak1D F1="137.059143" intensity="2.636244e+00" type="0"/>
    <Peak1D F1="137.027771" intensity="2.667366e+00" type="0"/>
    <Peak1D F1="130.213120" intensity="1.096025e-01" type="0"/>
    <Peak1D F1="130.132309" intensity="1.491220e-01" type="0"/>
    <Peak1D F1="129.939514" intensity="1.239389e+01" type="0"/>
    <Peak1D F1="129.859589" intensity="1.250000e+01" type="0"/>
    <Peak1D F1="126.666275" intensity="6.648698e+00" type="0"/>
    <Peak1D F1="124.660522" intensity="9.225386e-02" type="0"/>
    <Peak1D F1="124.493805" intensity="6.742097e+00" type="0"/>
    <Peak1D F1="124.411461" intensity="6.404878e+00" type="0"/>
    <Peak1D F1="115.436752" intensity="9.624842e-02" type="0"/>
    <Peak1D F1="115.107651" intensity="1.249687e+01" type="0"/>
    <Peak1D F1="115.013374" intensity="2.272542e-01" type="0"/>
    <Peak1D F1="114.984207" intensity="2.222796e-01" type="0"/>
    <Peak1D F1="114.969200" intensity="2.407519e-01" type="0"/>
    <Peak1D F1="114.895462" intensity="1.221231e+01" type="0"/>
    <Peak1D F1="77.362541" intensity="1.313950e+01" type="0"/>
    <Peak1D F1="77.247971" intensity="4.846695e-01" type="0"/>
    <Peak1D F1="77.044540" intensity="1.318681e+01" type="0"/>
    <Peak1D F1="76.727402" intensity="1.312425e+01" type="0"/>
    <Peak1D F1="71.634178" intensity="2.748102e+00" type="0"/>
    <Peak1D F1="61.933731" intensity="5.391499e+00" type="0"/>
    <Peak1D F1="43.456730" intensity="5.865652e+00" type="0"/>
    <Peak1D F1="29.723257" intensity="1.367522e-01" type="0"/>
    <Peak1D F1="26.935593" intensity="8.634610e-02" type="0"/>
    <Peak1D F1="14.077319" intensity="5.632109e+00" type="0"/>
  </PeakList1D>
</PeakList>
