# Supplementary material for: Modular Synthesis of α,α-Diaryl α-Amino Esters via Bi(V)-Mediated Arylation/SN2-Displacement of Kukhtin–Ramirez Intermediates
Source: Org Lett. 2022 Oct 24;24(43):8002–7. doi: 10.1021/acs.orglett.2c03201 (PMC9641671; doi:10.1021/acs.orglett.2c03201)
Supplement: Supplementary file 6 — ol2c03201_si_006.zip [file ol2c03201_si_006.zip › FID_23-27/23/23_13C/shimvalues]

# Thu Feb 17 06:40:57 2022
#$$PROBEIDENTIFIER=Z104450_0225
#$$PROBENAME=PA BBO 400S1 BBF-H-D-05 Z
#$$SHIMID=313232
#
# Active Shim Gradients
#
Z           		3246            
Z2          		4147            
Z3          		1578            
Z4          		-7258           
Z5          		3606            
Z6          		12762           
X           		-5614           
XZ          		-15361          
XZ2         		25371           
XZ3         		8171            
Y           		-13419          
YZ          		-37520          
YZ2         		48              
YZ3         		12660           
XY          		9994            
XYZ         		-4735           
(X2-Y2)     		4356            
(X2-Y2)Z    		1851            
X3          		-3486           
Y3          		1198            
#
# Lock Parameter
#
FIELD		4617.460
LOCKPHASE		160.000 
LOCKPOWER		-30.000 
LOCKGAIN		128.063 
LOCKDC		-75.000 
LOCKSHIFT		7.240   
LOOPGAIN		-12.000 
LOOPTIME		0.400   
LOOPFILTER		100.000 
#
IEEE64_VERSION_CODE 1
#
# Shim currents 
#
SHIM_SETTING [1 ]  1574.23385609   
SHIM_SETTING [2 ]  2052.75878431   
SHIM_SETTING [3 ]  829.98158002    
SHIM_SETTING [4 ]  -3817.73119903  
SHIM_SETTING [5 ]  1896.88848986   
SHIM_SETTING [6 ]  -2952.96400000  
SHIM_SETTING [7 ]  -8079.88600000  
SHIM_SETTING [8 ]  13345.02400000  
SHIM_SETTING [9 ]  2291.07900000   
SHIM_SETTING [10]  5257.00400000   
SHIM_SETTING [11]  -7058.39400000  
SHIM_SETTING [12]  -19735.52000000 
SHIM_SETTING [13]  25.13400000     
SHIM_SETTING [14]  6659.29600000   
SHIM_SETTING [15]  6712.62800000   
SHIM_SETTING [16]  973.65000000    
SHIM_SETTING [17]  4297.89100000   
SHIM_SETTING [18]  -2490.80500000  
SHIM_SETTING [19]  -1833.78600000  
SHIM_SETTING [20]  630.06200000    
