# Supplementary material for: Modular Synthesis of α,α-Diaryl α-Amino Esters via Bi(V)-Mediated Arylation/SN2-Displacement of Kukhtin–Ramirez Intermediates
Source: Org Lett. 2022 Oct 24;24(43):8002–7. doi: 10.1021/acs.orglett.2c03201 (PMC9641671; doi:10.1021/acs.orglett.2c03201)
Supplement: Supplementary file 6 — ol2c03201_si_006.zip [file ol2c03201_si_006.zip › FID_23-27/23/23_19F/2/audita.txt]

##TITLE= Audit trail, TOPSPIN		Version 2.1
##JCAMPDX= 5.01
##ORIGIN= Bruker BioSpin GmbH
##OWNER= nmruser
$$ /opt/topspin/data/pcxac8/nmr/pcxac8.AC267_product/2/audita.txt
##AUDIT TRAIL=  $$ (NUMBER, WHEN, WHO, WHERE, PROCESS, VERSION, WHAT)
(   1,<2022-02-16 15:00:19.936 +0000>,<nmruser>,<brukav400>,<go>,<TOPSPIN 2.1>,
      <created by zg
	started at 2022-02-16 14:59:08.468 +0000,
	POWCHK disabled, PULCHK disabled,
       configuration hash MD5:
       F1 6B 38 E3 7A 95 82 F8 60 5D CB 41 01 E3 15 01
       data hash MD5: 256K
       60 A9 4F B3 7C 8D DA 6E 75 FF 04 B7 3A 74 12 9D>)
(   2,<2022-02-16 15:00:53.328 +0000>,<nmruser>,<brukav400>,<audit>,<TOPSPIN 2.1>,
      <user comment:
       ICON-NMR User ID: pcxac8
       data hash MD5: 256K
       60 A9 4F B3 7C 8D DA 6E 75 FF 04 B7 3A 74 12 9D>)
##END=

$$ hash MD5
$$ A3 21 78 37 BA B4 F4 BB 71 0D 54 B7 65 9D D0 76
