# Supplementary material for: Modular Synthesis of α,α-Diaryl α-Amino Esters via Bi(V)-Mediated Arylation/SN2-Displacement of Kukhtin–Ramirez Intermediates
Source: Org Lett. 2022 Oct 24;24(43):8002–7. doi: 10.1021/acs.orglett.2c03201 (PMC9641671; doi:10.1021/acs.orglett.2c03201)
Supplement: Supplementary file 6 — ol2c03201_si_006.zip [file ol2c03201_si_006.zip › FID_23-27/23/23_19F/2/pdata/1/auditp.txt]

##TITLE= Audit trail, TOPSPIN		Version 2.1
##JCAMPDX= 5.01
##ORIGIN= Bruker BioSpin GmbH
##OWNER= nmruser
$$ /opt/topspin/data/pcxac8/nmr/pcxac8.AC267_product/2/pdata/1/auditp.txt
##AUDIT TRAIL=  $$ (NUMBER, WHEN, WHO, WHERE, PROCESS, VERSION, WHAT)
(   1,<2022-02-16 15:00:19.936 +0000>,<nmruser>,<brukav400>,<go>,<TOPSPIN 2.1>,
      <created by zg
	started at 2022-02-16 14:59:08.468 +0000,
	POWCHK disabled, PULCHK disabled,
       configuration hash MD5:
       F1 6B 38 E3 7A 95 82 F8 60 5D CB 41 01 E3 15 01
       data hash MD5: 256K
       60 A9 4F B3 7C 8D DA 6E 75 FF 04 B7 3A 74 12 9D>)
(   2,<2022-02-16 15:00:29.111 +0000>,<nmruser>,<brukav400>,<proc1d>,<TOPSPIN 2.1>,
      <Start of raw data processing
       ef BC_mod = 2 LB = 0.8 FT_mod = 6 PKNL = 1 SI = 256K 
       data hash MD5: 256K
       D8 1A EF 1E B8 A8 DD 25 2C C3 91 8A F6 7C C3 C5>)
(   3,<2022-02-16 15:00:32.197 +0000>,<nmruser>,<brukav400>,<proc1d>,<TOPSPIN 2.1>,
      <apk 
       data hash MD5: 256K
       61 95 A6 AB E3 86 18 AD 0D 14 BE 21 B0 4B B7 A8>)
(   4,<2022-02-16 15:00:32.326 +0000>,<nmruser>,<brukav400>,<proc1d>,<TOPSPIN 2.1>,
      <abs ABSG = 5 
       data hash MD5: 256K
       03 62 20 BD 10 BF 7F 06 79 EF E2 1E A9 8E 9F 7D>)
(   5,<2022-02-16 15:00:52.805 +0000>,<nmruser>,<brukav400>,<proc1d>,<TOPSPIN 2.1>,
      <Unknown data manipulation detected
       apk 
       data hash MD5: 256K
       F7 45 D0 24 5F DE 84 38 FA 20 2B EA E3 E8 06 73>)
(   6,<2022-02-16 15:00:52.854 +0000>,<nmruser>,<brukav400>,<proc1d>,<TOPSPIN 2.1>,
      <abs ABSG = 5 
       data hash MD5: 256K
       FC 4D CB 10 16 3C B4 B1 39 95 DB 8E B6 F6 23 68>)
(   7,<2022-02-16 15:00:53.338 +0000>,<nmruser>,<brukav400>,<audit>,<TOPSPIN 2.1>,
      <user comment:
       ICON-NMR User ID: pcxac8
       data hash MD5: 256K
       FC 4D CB 10 16 3C B4 B1 39 95 DB 8E B6 F6 23 68>)
##END=

$$ hash MD5
$$ E2 D4 F9 44 18 1D B7 C4 15 A5 3E 57 23 2E 4C 98
