# Supplementary material for: Modular Synthesis of α,α-Diaryl α-Amino Esters via Bi(V)-Mediated Arylation/SN2-Displacement of Kukhtin–Ramirez Intermediates
Source: Org Lett. 2022 Oct 24;24(43):8002–7. doi: 10.1021/acs.orglett.2c03201 (PMC9641671; doi:10.1021/acs.orglett.2c03201)
Supplement: Supplementary file 6 — ol2c03201_si_006.zip [file ol2c03201_si_006.zip › FID_23-27/23/23_1H/pdata/1/peaklist.xml]

<?xml version="1.0" encoding="UTF-8"?>
<PeakList>
  <PeakList1D>
    <PeakList1DHeader creator="nmruser" date="2022-02-16T17:54:28.380+00:00" expNo="1" name="pcxac8.AC267_product" owner="" procNo="1" source="/opt/topspin-data/data/pcxac8/nmr">
      <PeakPickDetails>F1=16.453211ppm, F2=-4.102403ppm, MI=0.50cm, MAXI=10000.00cm, PC=1.000
      </PeakPickDetails>
    </PeakList1DHeader>
    <Peak1D F1="7.549152" intensity="5.253895e-01" type="0"/>
    <Peak1D F1="7.541176" intensity="5.309171e+00" type="0"/>
    <Peak1D F1="7.535841" intensity="2.192569e+00" type="0"/>
    <Peak1D F1="7.527901" intensity="5.680939e+00" type="0"/>
    <Peak1D F1="7.523867" intensity="2.941051e+00" type="0"/>
    <Peak1D F1="7.522793" intensity="2.888898e+00" type="0"/>
    <Peak1D F1="7.518734" intensity="5.983632e+00" type="0"/>
    <Peak1D F1="7.510818" intensity="2.378647e+00" type="0"/>
    <Peak1D F1="7.505485" intensity="5.666006e+00" type="0"/>
    <Peak1D F1="7.497480" intensity="6.453439e-01" type="0"/>
    <Peak1D F1="7.283451" intensity="1.704177e+00" type="0"/>
    <Peak1D F1="7.255647" intensity="2.278453e+00" type="0"/>
    <Peak1D F1="7.252648" intensity="2.319836e+00" type="0"/>
    <Peak1D F1="7.242966" intensity="2.552563e+00" type="0"/>
    <Peak1D F1="7.239949" intensity="2.474537e+00" type="0"/>
    <Peak1D F1="7.077147" intensity="5.960097e-01" type="0"/>
    <Peak1D F1="7.069179" intensity="5.812213e+00" type="0"/>
    <Peak1D F1="7.063761" intensity="1.794382e+00" type="0"/>
    <Peak1D F1="7.055863" intensity="9.430227e-01" type="0"/>
    <Peak1D F1="7.051788" intensity="2.257550e+00" type="0"/>
    <Peak1D F1="7.047615" intensity="9.414963e+00" type="0"/>
    <Peak1D F1="7.042881" intensity="2.267571e+00" type="0"/>
    <Peak1D F1="7.039133" intensity="9.231589e-01" type="0"/>
    <Peak1D F1="7.030963" intensity="1.731880e+00" type="0"/>
    <Peak1D F1="7.025618" intensity="5.196284e+00" type="0"/>
    <Peak1D F1="7.017623" intensity="5.824346e-01" type="0"/>
    <Peak1D F1="6.981835" intensity="1.824452e+00" type="0"/>
    <Peak1D F1="6.973198" intensity="2.634836e+00" type="0"/>
    <Peak1D F1="6.969201" intensity="1.737921e+00" type="0"/>
    <Peak1D F1="6.960530" intensity="2.452265e+00" type="0"/>
    <Peak1D F1="6.932652" intensity="2.223498e+00" type="0"/>
    <Peak1D F1="6.930178" intensity="2.245569e+00" type="0"/>
    <Peak1D F1="6.927514" intensity="1.397926e+00" type="0"/>
    <Peak1D F1="6.924129" intensity="1.642653e+00" type="0"/>
    <Peak1D F1="6.921641" intensity="1.516570e+00" type="0"/>
    <Peak1D F1="4.318077" intensity="1.912274e+00" type="0"/>
    <Peak1D F1="4.300261" intensity="5.933193e+00" type="0"/>
    <Peak1D F1="4.282452" intensity="5.981132e+00" type="0"/>
    <Peak1D F1="4.264668" intensity="1.943735e+00" type="0"/>
    <Peak1D F1="3.648691" intensity="4.800403e+00" type="0"/>
    <Peak1D F1="2.777703" intensity="1.182868e+00" type="0"/>
    <Peak1D F1="1.280305" intensity="6.207293e+00" type="0"/>
    <Peak1D F1="1.262503" intensity="1.250000e+01" type="0"/>
    <Peak1D F1="1.244691" intensity="5.980682e+00" type="0"/>
  </PeakList1D>
</PeakList>
