# Supplementary material for: Modular Synthesis of α,α-Diaryl α-Amino Esters via Bi(V)-Mediated Arylation/SN2-Displacement of Kukhtin–Ramirez Intermediates
Source: Org Lett. 2022 Oct 24;24(43):8002–7. doi: 10.1021/acs.orglett.2c03201 (PMC9641671; doi:10.1021/acs.orglett.2c03201)
Supplement: Supplementary file 6 — ol2c03201_si_006.zip [file ol2c03201_si_006.zip › FID_23-27/23/23_COSY/pdata/1/auditp.txt]

##TITLE= Audit trail, TopSpin 3.5 pl 6
##JCAMPDX= 5.01
##ORIGIN= Bruker BioSpin GmbH
##OWNER= nmruser
$$ /opt/topspin-data/data/pcxac8/nmr/pcxac8.AC267_product/2/pdata/1/auditp.txt
##AUDIT TRAIL=  $$ (NUMBER, WHEN, WHO, WHERE, PROCESS, VERSION, WHAT)
(   1,<2022-02-16 18:01:09.528 +0000>,<nmruser>,<chmnmr400b>,<go4>,<TopSpin 3.5.6>,
      <created by zg
	started at 2022-02-16 17:55:25.464 +0000,
	POWCHK disabled, PULCHK disabled,
       configuration hash MD5:
       DE 60 E8 CC 09 8B 8E 05 FE 73 15 A9 EC FC BC 9F
       data hash MD5: 2K * 128
       8D 7F F6 D0 42 63 3F AE A4 C7 62 AA 25 57 07 11>)
(   2,<2022-02-16 18:01:09.542 +0000>,<nmruser>,<chmnmr400b>,<audit>,<TopSpin 3.5.6>,
      <user comment:
       ICON-NMR User ID: pcxac8
       data hash MD5: 2K * 128
       8D 7F F6 D0 42 63 3F AE A4 C7 62 AA 25 57 07 11>)
(   3,<2022-02-16 18:01:09.908 +0000>,<nmruser>,<chmnmr400b>,<proc2d>,<TopSpin 3.5.6>,
      <Start of raw data processing
       xfb same F2: SI = 2K WDW = 3 SSB = 0 FT_mod = 6 PKNL = 1 F1: SI = 512 ME_mod = 2 NCOEF = 100 WDW = 3 SSB = 0 FT_mod = 6 FCOR = 0.5 PH_mod = 2
       data hash MD5: 2K * 512
       23 2F ED C9 1A 3B 38 B1 4A 72 89 B3 F2 5E 9E F2>)
(   4,<2022-02-16 18:01:09.966 +0000>,<nmruser>,<chmnmr400b>,<proc2d>,<TopSpin 3.5.6>,
      <abs2 F2: ABSG = 5 ABSF1 = 8.878154 ABSF2 = -0.3114145
       data hash MD5: 2K * 512
       DC 47 C9 72 6A 75 7A CC EB C3 31 DB 39 27 F4 D8>)
(   5,<2022-02-16 18:01:10.010 +0000>,<nmruser>,<chmnmr400b>,<proc2d>,<TopSpin 3.5.6>,
      <abs1 F1: ABSG = 5 ABSF1 = 8.871407 ABSF2 = -0.3046675
       data hash MD5: 2K * 512
       F0 E2 84 D8 A4 9B CC 54 7A 2C D5 80 14 6B F2 17>)
##END=

$$ hash MD5
$$ 4A 26 7E 0B D1 33 F5 29 E4 81 9B 86 C8 5F F7 62
