# Supplementary material for: Modular Synthesis of α,α-Diaryl α-Amino Esters via Bi(V)-Mediated Arylation/SN2-Displacement of Kukhtin–Ramirez Intermediates
Source: Org Lett. 2022 Oct 24;24(43):8002–7. doi: 10.1021/acs.orglett.2c03201 (PMC9641671; doi:10.1021/acs.orglett.2c03201)
Supplement: Supplementary file 6 — ol2c03201_si_006.zip [file ol2c03201_si_006.zip › FID_23-27/23/23_HMBC/pdata/1/auditp.txt]

##TITLE= Audit trail, TopSpin 3.5 pl 6
##JCAMPDX= 5.01
##ORIGIN= Bruker BioSpin GmbH
##OWNER= nmruser
$$ /opt/topspin-data/data/pcxac8/nmr/pcxac8.AC267_product/5/pdata/1/auditp.txt
##AUDIT TRAIL=  $$ (NUMBER, WHEN, WHO, WHERE, PROCESS, VERSION, WHAT)
(   1,<2022-02-17 07:47:02.555 +0000>,<nmruser>,<chmnmr400b>,<go4>,<TopSpin 3.5.6>,
      <created by zg
	started at 2022-02-17 07:25:20.588 +0000,
	POWCHK disabled, PULCHK disabled,
       configuration hash MD5:
       DE 60 E8 CC 09 8B 8E 05 FE 73 15 A9 EC FC BC 9F
       data hash MD5: 1190 * 128
       C7 55 E9 05 E5 84 C3 62 DF 6A CB A9 35 DB 77 DA>)
(   2,<2022-02-17 07:47:02.568 +0000>,<nmruser>,<chmnmr400b>,<audit>,<TopSpin 3.5.6>,
      <user comment:
       ICON-NMR User ID: pcxac8
       data hash MD5: 1190 * 128
       C7 55 E9 05 E5 84 C3 62 DF 6A CB A9 35 DB 77 DA>)
(   3,<2022-02-17 07:47:03.928 +0000>,<nmruser>,<chmnmr400b>,<proc2d>,<TopSpin 3.5.6>,
      <Start of raw data processing
       xfb same F2: SI = 2K WDW = 3 SSB = 0 FT_mod = 6 PKNL = 1 F1: SI = 512 ME_mod = 2 NCOEF = 32 WDW = 4 SSB = 2 FT_mod = 6 FCOR = 0.5 PHC0 = 0 PHC1 = 9.536743e-07
       data hash MD5: 2K * 512
       C0 C9 75 C9 36 44 B4 77 3E 2E 80 D6 00 C7 F0 C8>)
(   4,<2022-02-17 07:47:03.955 +0000>,<nmruser>,<chmnmr400b>,<proc2d>,<TopSpin 3.5.6>,
      <mc2 F2: PH_mod = 2
       data hash MD5: 2K * 512
       61 F9 14 7A 80 F6 F7 C6 60 3B D3 98 90 97 B7 67>)
(   5,<2022-02-17 07:47:04.004 +0000>,<nmruser>,<chmnmr400b>,<proc2d>,<TopSpin 3.5.6>,
      <abs2 F2: ABSG = 5 ABSF1 = 8.622888 ABSF2 = -0.05614911
       data hash MD5: 2K * 512
       B3 93 68 19 79 90 4F FC 41 5A E3 D0 5C 9C 8A 85>)
(   6,<2022-02-17 07:47:04.046 +0000>,<nmruser>,<chmnmr400b>,<proc2d>,<TopSpin 3.5.6>,
      <abs1 F1: ABSG = 5 ABSF1 = 225.0531 ABSF2 = -5.053079
       data hash MD5: 2K * 512
       AF 5C AE AB F5 0E 79 D3 9F 2C 8F FF 4A 6A 20 9F>)
##END=

$$ hash MD5
$$ 2E A4 7C 66 96 F0 1C 94 A4 41 6B E6 DE 38 8B FC
