# Supplementary material for: Modular Synthesis of α,α-Diaryl α-Amino Esters via Bi(V)-Mediated Arylation/SN2-Displacement of Kukhtin–Ramirez Intermediates
Source: Org Lett. 2022 Oct 24;24(43):8002–7. doi: 10.1021/acs.orglett.2c03201 (PMC9641671; doi:10.1021/acs.orglett.2c03201)
Supplement: Supplementary file 6 — ol2c03201_si_006.zip [file ol2c03201_si_006.zip › FID_23-27/23/23_HMBC/pdata/1/curdat2]

##TITLE= Parameter file, TopSpin 3.5 pl 6
##JCAMPDX= 5.0
##DATATYPE= Parameter Values
##NPOINTS= 2	$$ modification sequence number
##ORIGIN= Bruker BioSpin GmbH
##OWNER= nmruser
$$ 2022-02-17 07:47:04.253 +0000  nmruser@chmnmr400b
$$ /opt/topspin-data/data/pcxac8/nmr/pcxac8.AC267_product/5/pdata/1/curdat2
$$ process /opt/topspin3.5pl6/prog/au/bin/user/proc_2dplxf2m.not
##$CUREXP= <>
##$DATPATH= <>
##$DATPATH2= </opt/topspin-data/data/pcxac8/nmr>
##$DATPATH3= </opt/topspin-data/data/pcxac8/nmr>
##$DETAILS= <>
##$DU= </u>
##$DU2= </opt/topspin-data>
##$DU3= <>
##$EXPNO= 1
##$EXPNO2= 1
##$EXPNO3= 5
##$NAME= <>
##$NAME2= <pcxac8.AC267_product>
##$NAME3= <pcxac8.AC267_product>
##$PROCNO= 1
##$PROCNO2= 1
##$PROCNO3= 99
##$SCALE2= 1
##$SCALE3= 1
##$TYPE= <nmr>
##$USER= <>
##$USER2= <pcxac8>
##$USER3= <>
##END=
