# Supplementary material for: Modular Synthesis of α,α-Diaryl α-Amino Esters via Bi(V)-Mediated Arylation/SN2-Displacement of Kukhtin–Ramirez Intermediates
Source: Org Lett. 2022 Oct 24;24(43):8002–7. doi: 10.1021/acs.orglett.2c03201 (PMC9641671; doi:10.1021/acs.orglett.2c03201)
Supplement: Supplementary file 6 — ol2c03201_si_006.zip [file ol2c03201_si_006.zip › FID_23-27/23/23_HMBC/pdata/1/portf]

#!Portfolio 0.6
1 /dummy
"/opt/topspin-data/data/pcxac8/nmr" "pcxac8.AC267_product" 5 1
"/opt/topspin-data/data/pcxac8/nmr" "pcxac8.AC267_product" 1 1
"/opt/topspin-data/data/pcxac8/nmr" "pcxac8.AC267_product" 5 99
