# Supplementary material for: Modular Synthesis of α,α-Diaryl α-Amino Esters via Bi(V)-Mediated Arylation/SN2-Displacement of Kukhtin–Ramirez Intermediates
Source: Org Lett. 2022 Oct 24;24(43):8002–7. doi: 10.1021/acs.orglett.2c03201 (PMC9641671; doi:10.1021/acs.orglett.2c03201)
Supplement: Supplementary file 6 — ol2c03201_si_006.zip [file ol2c03201_si_006.zip › FID_23-27/23/23_HMBC/pdata/99/auditp.txt]

##TITLE= Audit trail, TopSpin 3.5 pl 6
##JCAMPDX= 5.01
##ORIGIN= Bruker BioSpin GmbH
##OWNER= nmruser
$$ /opt/topspin-data/data/pcxac8/nmr/pcxac8.AC267_product/5/pdata/99/auditp.txt
##AUDIT TRAIL=  $$ (NUMBER, WHEN, WHO, WHERE, PROCESS, VERSION, WHAT)
(   1,<2022-02-17 07:47:04.252 +0000>,<nmruser>,<chmnmr400b>,<mvrow>,<TopSpin 3.5.6>,
      <rvpp from
       1 5 "pcxac8.AC267_product" "/opt/topspin-data/data/pcxac8/nmr"
       data hash MD5: 512
       80 61 47 9B 2D 77 5C E2 69 17 8F 31 38 7F AC EF>)
##END=

$$ hash MD5
$$ 1C 0F D7 58 9C 47 D1 5D 50 AF 63 BA 63 F3 BE 74
