# Supplementary material for: Modular Synthesis of α,α-Diaryl α-Amino Esters via Bi(V)-Mediated Arylation/SN2-Displacement of Kukhtin–Ramirez Intermediates
Source: Org Lett. 2022 Oct 24;24(43):8002–7. doi: 10.1021/acs.orglett.2c03201 (PMC9641671; doi:10.1021/acs.orglett.2c03201)
Supplement: Supplementary file 6 — ol2c03201_si_006.zip [file ol2c03201_si_006.zip › FID_23-27/23/23_HSQC/acqus]

##TITLE= Parameter file, TopSpin 3.5 pl 6
##JCAMPDX= 5.0
##DATATYPE= Parameter Values
##NPOINTS= 14	$$ modification sequence number
##ORIGIN= Bruker BioSpin GmbH
##OWNER= nmruser
$$ 2022-02-17 07:24:00.310 +0000  nmruser@chmnmr400b
$$ /opt/topspin-data/data/pcxac8/nmr/pcxac8.AC267_product/4/acqus
$$ process /opt/topspin3.5pl6/prog/mod/go4
##$ACQT0= 0
##$AMP= (0..31)
100 100 100 100 100 100 100 100 100 100 100 100 100 100 100 100 100 100
100 100 100 100 100 100 100 100 100 100 100 100 100 100
##$AMPCOIL= (0..19)
0 0 0 0 0 0 0 0 0 0 0 0 0 0 0 0 0 0 0 0
##$ANAVPT= -1
##$AQSEQ= 0
##$AQ_mod= 3
##$AUNM= <au_getlinv.not>
##$AUTOPOS= <1 >
##$BF1= 400.07
##$BF2= 100.597681514
##$BF3= 400.07
##$BF4= 400.07
##$BF5= 400.07
##$BF6= 400.07
##$BF7= 400.07
##$BF8= 400.07
##$BWFAC= (0..63)
0 0 0 0 0 0 0 0 0 0 0 0 0 0 0 0 0 0 0 0 0 0 0 0 0 0 0 0 0 0 0 0 0 0 0 0
0 0 0 0 0 0 0 0 0 0 0 0 0 0 0 0 0 0 0 0 0 0 0 0 0 0 0 0
##$BYTORDA= 0
##$CAGPARS= (0..11)
0 0 0 0 0 0 0 0 0 0 0 0
##$CHEMSTR= <none>
##$CNST= (0..63)
1 1 145 1 1 1 1 1 1 1 1 1 1 1 1 1 1 -0.5 1 1 1 80 30 20 1 1 1 1 1 1 1 1
1 1 1 1 1 1 1 1 1 1 1 1 1 1 1 1 1 1 1 1 1 1 1 1 1 1 1 1 1 1 1 1
##$CPDPRG= (0..8)
<garp> <> <garp4> <> <mlev> <mlev> <mlev> <mlev> <mlev>
##$D= (0..63)
3e-06 1 0.00345 0.0023 0.001724138 0 0 0.484 0.12 0.06 0 0.03 2e-05 3e-06
0 0 0.0002 0 0 0 0 0.0036 0 0 0.00089 0 0 0 0 0 0 0 0 0 0 0 0 0 0 0 0 0
0 0 0 0 0 0 0 0 0 0 0 0 0 0 0 0 0 0 0 0 0 0
##$DATE= 1645080183
##$DE= 6.5
##$DECBNUC= <off>
##$DECIM= 5760
##$DECNUC= <off>
##$DECSTAT= 4
##$DIGMOD= 1
##$DIGTYP= 12
##$DQDMODE= 0
##$DR= 23
##$DS= 32
##$DSPFIRM= 0
##$DSPFVS= 20
##$DTYPA= 0
##$EXP= <longhsqcme_auto>
##$FCUCHAN= (0..9)
0 2 1 0 0 0 0 0 0 0
##$FL1= 90
##$FL2= 90
##$FL3= 90
##$FL4= 90
##$FN_INDIRECT= (0..7)
0 0 0 0 0 0 0 0
##$FOV= 20
##$FQ1LIST= <freqlist>
##$FQ2LIST= <freqlist>
##$FQ3LIST= <freqlist>
##$FQ4LIST= <freqlist>
##$FQ5LIST= <freqlist>
##$FQ6LIST= <freqlist>
##$FQ7LIST= <freqlist>
##$FQ8LIST= <freqlist>
##$FRQLO3= 1246645.727425
##$FRQLO3N= 0
##$FS= (0..7)
83 83 83 83 83 83 83 83
##$FTLPGN= 0
##$FW= 4032000
##$FnILOOP= 0
##$FnMODE= 0
##$FnTYPE= 0
##$GPNAM= (0..31)
<SINE.100> <SMSQ10.100> <SMSQ10.100> <SMSQ10.100> <SMSQ10.100> <SINE.100>
<SINE.100> <SINE.100> <SINE.100> <SINE.100> <SINE.100> <SINE.100> <SINE.100>
<SINE.100> <SINE.100> <SINE.100> <SINE.100> <SINE.100> <SINE.100> <SINE.100>
<SINE.100> <SINE.100> <SINE.100> <SINE.100> <SINE.100> <SINE.100> <SINE.100>
<SINE.100> <SINE.100> <SINE.100> <SINE.100> <SINE.100>
##$GPX= (0..31)
0 0 0 0 0 0 0 0 0 0 0 0 0 0 0 0 0 0 0 0 0 0 0 0 0 0 0 0 0 0 0 0
##$GPY= (0..31)
0 0 0 0 0 0 0 0 0 0 0 0 0 0 0 0 0 0 0 0 0 0 0 0 0 0 0 0 0 0 0 0
##$GPZ= (0..31)
0 80 20.1 11 -5 0 0 0 0 0 0 0 0 0 0 0 0 0 0 0 0 0 0 0 0 0 0 0 0 0 0 0
##$GRDPROG= <grad_out>
##$GRPDLY= 67.9843139648438
##$HDDUTY= 20
##$HDRATE= 20
##$HGAIN= (0..3)
0 0 0 0
##$HL1= 256
##$HL2= 90
##$HL3= 90
##$HL4= 90
##$HOLDER= 1
##$HPMOD= (0..7)
0 0 0 0 0 0 0 0
##$HPPRGN= 0
##$IN= (0..63)
2.98e-05 0.001 0.001 0.001 0.001 0.001 0.001 0.001 0.001 0.001 0.001 0.001
0.001 0.001 0.001 0.001 0.001 0.001 0.001 0.001 0.001 0.001 0.001 0.001
0.001 0.001 0.001 0.001 0.001 0.001 0.001 0.001 0.001 0.001 0.001 0.001
0.001 0.001 0.001 0.001 0.001 0.001 0.001 0.001 0.001 0.001 0.001 0.001
0.001 0.001 0.001 0.001 0.001 0.001 0.001 0.001 0.001 0.001 0.001 0.001
0.001 0.001 0.001 0.001
##$INF= (0..7)
0 59.6 0 0 0 0 0 0
##$INP= (0..63)
0 0 0 0 0 0 0 0 0 0 0 0 0 0 0 0 0 0 0 0 0 0 0 0 0 0 0 0 0 0 0 0 0 0 0 0
0 0 0 0 0 0 0 0 0 0 0 0 0 0 0 0 0 0 0 0 0 0 0 0 0 0 0 0
##$INSTRUM= <av3400>
##$INTEGFAC= (0..63)
0 0 0 0 0 0 0 0 0 0 0 0 0 0 0 0 0 0 0 0 0 0 0 0 0 0 0 0 0 0 0 0 0 0 0 0
0 0 0 0 0 0 0 0 0 0 0 0 0 0 0 0 0 0 0 0 0 0 0 0 0 0 0 0
##$L= (0..31)
1 1 1 1 1 1 1 1 1 1 1 1 1 1 1 1 1 1 1 1 1 1 1 1 1 1 1 1 1 1 1 1
##$LFILTER= 100
##$LGAIN= -12
##$LINPSTP= 0
##$LOCKED= yes
##$LOCKFLD= 4617
##$LOCKGN= 128.062911987305
##$LOCKPOW= -30
##$LOCKPPM= 7.23999977111816
##$LOCNUC= <2H>
##$LOCPHAS= 164.8992
##$LOCSHFT= yes
##$LOCSW= 0
##$LTIME= 0.400000005960464
##$MASR= 4200
##$MASRLST= <masrlst>
##$MULEXPNO= (0..15)
0 0 0 0 0 0 0 0 0 0 0 0 0 0 0 0
##$NBL= 1
##$NC= -7
##$NLOGCH= 1
##$NOVFLW= 0
##$NS= 4
##$NUC1= <1H>
##$NUC2= <13C>
##$NUC3= <off>
##$NUC4= <off>
##$NUC5= <off>
##$NUC6= <off>
##$NUC7= <off>
##$NUC8= <off>
##$NUCLEUS= <off>
##$NUSLIST= <automatic>
##$NusAMOUNT= 25
##$NusFPNZ= no
##$NusJSP= 0
##$NusSEED= 54321
##$NusSPTYPE= 0
##$NusT2= 1
##$NusTD= 0
##$O1= 1713.64757454467
##$O2= 7544.826
##$O3= 2000.35
##$O4= 2000.35
##$O5= 2000.35
##$O6= 2000.35
##$O7= 2000.35
##$O8= 2000.35
##$OVERFLW= 0
##$P= (0..63)
14 14 28 9.75 19.5 19.8 30 60 20000 25 50 80000 80000 1000 500 200000 1000
2500 100000 600 2000 0 0 0 2000 126 100000 14 1000 1000 1730 2119 20000
0 0 0 40000 0 0 240 2000 0 0 4740 300 0 80000 46600 10000 0 0 0 0 0 0 0
0 0 0 0 0 0 0 1500
##$PACOIL= (0..15)
0 0 0 0 0 0 0 0 0 0 0 0 0 0 0 0
##$PAPS= 2
##$PARMODE= 1
##$PCPD= (0..9)
100 90 80 100 100 100 100 100 100 100
##$PEXSEL= (0..9)
1 1 1 1 1 1 1 1 1 1
##$PHCOR= (0..31)
0 0 0 0 0 0 0 0 0 0 0 0 0 0 0 0 0 0 0 0 0 0 0 0 0 0 0 0 0 0 0 0
##$PHLIST= <>
##$PHP= 1
##$PH_ref= 0
##$PL= (0..63)
120 -0.9 -3.8 120 120 120 120 120 120 56.18 12.3 24.14 11.09 120 120 0.99
120 120 -0.9 19.7 120 120 120 120 120 120 120 24.14 120 120 11.09 5.07
120 120 120 120 120 120 120 120 120 120 120 120 120 120 120 120 120 120
120 120 120 120 120 120 120 120 120 120 120 120 120 120
##$PLSTEP= 0.1
##$PLSTRT= -6
##$PLW= (0..63)
0 11.928 63.681 0 0 0 0 0 0 9.3516e-05 2.5977 0.13834 0.94588 0.47577 0
9.6858 0 0 11.928 0.28863 0 0.096858 0 0 0.010762 1.1299 0.23647 0.58904
0 2.5977 0.94588 3.7835 3.7406e-06 0 0 0 0 0 0 0 0 0 0 0 0 0 0 0 0 0 0
0 0 0 0 0 0 0 0 0 0 0 0 0
##$PLWMAX= (0..7)
37.3 141 0 0 0 0 0 0
##$PQPHASE= 0
##$PQSCALE= 0
##$PR= 3
##$PRECHAN= (0..15)
-1 2 0 1 -1 -1 -1 -1 -1 -1 -1 -1 -1 -1 -1 -1
##$PRGAIN= 0
##$PROBHD= <Z104450_0225 (PA BBO 400S1 BBF-H-D-05 Z)>
##$PULPROG= <hsqcedetgpsp.3>
##$PW= 0
##$PYNM= <acqu.py>
##$ProjAngle= 0
##$QNP= 1
##$RD= 0
##$RECCHAN= (0..15)
0 2 0 0 0 0 0 0 0 0 0 0 0 0 0 0
##$RECPH= 0
##$RECPRE= (0..15)
-1 0 -1 -1 -1 -1 -1 -1 -1 -1 -1 -1 -1 -1 -1 -1
##$RECPRFX= (0..15)
1 0 0 0 0 0 0 0 0 0 0 0 0 0 0 0
##$RECSEL= (0..15)
0 0 1 0 0 0 0 0 0 0 0 0 0 0 0 0
##$RG= 2050
##$RO= 0
##$RSEL= (0..15)
0 1 2 0 0 0 0 0 0 0 0 0 0 0 0 0
##$S= (0..7)
83 83 83 83 83 83 83 83
##$SELREC= (0..9)
0 0 0 0 0 0 0 0 0 0
##$SFO1= 400.071713647575
##$SFO2= 100.60522634
##$SFO3= 400.07200035
##$SFO4= 400.07200035
##$SFO5= 400.07200035
##$SFO6= 400.07200035
##$SFO7= 400.07200035
##$SFO8= 400.07200035
##$SOLVENT= <CDCl3>
##$SOLVOLD= <off>
##$SP= (0..63)
1 72.55 66.53 1.19 2.58 0 62.2 1.19 120 0 37.6 37.6 0 0 2.67 0 150 150
7.4 64.49 62.58 65.89 58.57 150 150 150 150 150 150 120 7.4 8.69 120 120
120 120 120 120 120 120 120 120 120 120 120 120 120 120 120 120 120 120
120 120 120 120 120 120 120 120 120 120 120 120
##$SPECTR= 0
##$SPINCNT= 0
##$SPNAM= (0..63)
<gauss> <Gaus1_270.1000> <Gaus1_180r.1000> <Crp60,0.5,20.1> <Bip720,100,10.1>
<Sinc1.1000> <Squa100.1000> <Crp60comp.4> <Squa100.1000> <gauss> <Sinc1.1000>
<Sinc1.1000> <gauss> <gauss> <Crp32,1.5,20.2> < > <gauss> <gauss> <Crp60_xfilt.2>
<Sinc1.1000> <Sinc1.1000> <Sinc1.1000> <Sinc1.1000> <gauss> <gauss> <gauss>
<Q3_surbop.1> <gauss> <gauss> <Crp60,20,20.10> <Bip720,50,20.1> <Crp32,1.5,20.2>
<Q3_surbop.1> <> <Rsnob.1000> <Gaus1_180r.1000> <Gaus1_180r.1000> <> <>
<> <> <Squa100.1000> <> <> <> <> <> <> <> <> <> <> <> <> <> <> <> <> <>
<> <> <> <> <>
##$SPOAL= (0..63)
0.5 1 0.5 0.5 0.5 0.5 0.5 0.5 0.5 0.5 0.5 0.5 0.5 0.5 0.5 0.5 0.5 0.5 0.5
1 1 1 1 0.5 0.5 0.5 0.5 0.5 0.5 0.5 0.5 0.5 0.5 0.5 0.5 0.5 0.5 0.5 0.5
0.5 0.5 0.5 0.5 0.5 0.5 0.5 0.5 0.5 0.5 0.5 0.5 0.5 0.5 0.5 0.5 0.5 0.5
0.5 0.5 0.5 0.5 0.5 0.5 0.5
##$SPOFFS= (0..63)
0 0 0 0 0 0 0 0 0 0 0 0 0 0 0 0 0 0 0 0 0 0 0 0 0 0 0 0 0 0 0 0 0 0 0 0
0 0 0 0 0 0 0 0 0 0 0 0 0 0 0 0 0 0 0 0 0 0 0 0 0 0 0 0
##$SPPEX= (0..63)
0 0 0 0 0 0 0 0 0 0 0 0 0 0 0 0 0 0 0 0 0 0 0 0 0 0 0 0 0 0 0 0 0 0 0 0
0 0 0 0 0 0 0 0 0 0 0 0 0 0 0 0 0 0 0 0 0 0 0 0 0 0 0 0
##$SPW= (0..63)
0 1.9408e-05 8.6258e-06 9.2493 6.7263 0.0067413 9.3516e-05 9.2493 2.3379e-07
0 0.0067413 0.0067413 0 0 3.9464 0 0 0 1.7818 1.37689e-05 2.140331e-05
9.993829e-06 5.389589e-05 0 0 0 0.0010425 0 0 0.089301 1.6625 0.98659 0.074243
0 9.4302e-05 8.6258e-06 0.00055205 0 0 0 0 2.3379e-07 0 0 0 0 0 0 0 0 0
0 0 0 0 0 0 0 0 0 0 0 0 0
##$SUBNAM= (0..9)
<""> <""> <""> <""> <""> <""> <""> <""> <""> <"">
##$SW= 8.67899954876821
##$SWIBOX= (0..19)
0 1 2 0 0 0 0 0 0 0 0 0 0 0 0 0 0 0 0 0
##$SW_h= 3472.22222222222
##$SWfinal= 0
##$SigLockShift= 0
##$TD= 1190
##$TD0= 2
##$TD_INDIRECT= (0..7)
0 512 0 0 0 0 0 0
##$TDav= 1
##$TE= 298.0155
##$TE1= 298.0205
##$TE2= 0
##$TE3= 0
##$TE4= 0
##$TEG= 300
##$TE_MAGNET= 0
##$TE_PIDX= 1
##$TE_STAB= (0..9)
2 2 0 0 0 0 0 0 0 0
##$TL= (0..7)
120 120 120 120 120 120 120 120
##$TOTROT= (0..63)
0 0 0 0 0 0 0 0 0 0 0 0 0 0 0 0 0 0 0 0 0 0 0 0 0 0 0 0 0 0 0 0 0 0 0 0
0 0 0 0 0 0 0 0 0 0 0 0 0 0 0 0 0 0 0 0 0 0 0 0 0 0 0 0
##$TUBE_TYPE= <>
##$USERA1= <user>
##$USERA2= <user>
##$USERA3= <user>
##$USERA4= <user>
##$USERA5= <user>
##$V9= 5
##$VALIDCODE= -1
##$VALIST= <valist>
##$VCLIST= <CCCCCCCCCCCCCCC>
##$VDLIST= <DDDDDDDDDDDDDDD>
##$VPLIST= <PPPPPPPPPPPPPPP>
##$VTLIST= <TTTTTTTTTTTTTTT>
##$WBST= 1024
##$WBSW= 4
##$XGAIN= (0..3)
0 0 0 0
##$XL= 0
##$YL= 0
##$YMAX_a= 102104
##$YMIN_a= -110620
##$ZGOPTNS= <>
##$ZL1= 120
##$ZL2= 120
##$ZL3= 120
##$ZL4= 120
##END=
