# Supplementary material for: Modular Synthesis of α,α-Diaryl α-Amino Esters via Bi(V)-Mediated Arylation/SN2-Displacement of Kukhtin–Ramirez Intermediates
Source: Org Lett. 2022 Oct 24;24(43):8002–7. doi: 10.1021/acs.orglett.2c03201 (PMC9641671; doi:10.1021/acs.orglett.2c03201)
Supplement: Supplementary file 6 — ol2c03201_si_006.zip [file ol2c03201_si_006.zip › FID_23-27/23/23_HSQC/pdata/1/auditp.txt]

##TITLE= Audit trail, TopSpin 3.5 pl 6
##JCAMPDX= 5.01
##ORIGIN= Bruker BioSpin GmbH
##OWNER= nmruser
$$ /opt/topspin-data/data/pcxac8/nmr/pcxac8.AC267_product/4/pdata/1/auditp.txt
##AUDIT TRAIL=  $$ (NUMBER, WHEN, WHO, WHERE, PROCESS, VERSION, WHAT)
(   1,<2022-02-17 07:24:00.309 +0000>,<nmruser>,<chmnmr400b>,<go4>,<TopSpin 3.5.6>,
      <created by zg
	started at 2022-02-17 06:42:17.686 +0000,
	POWCHK disabled, PULCHK disabled,
       configuration hash MD5:
       DE 60 E8 CC 09 8B 8E 05 FE 73 15 A9 EC FC BC 9F
       data hash MD5: 1190 * 512
       E7 0C D1 36 55 C3 22 0F 2C 6B 84 DB 1A 5D 52 6C>)
(   2,<2022-02-17 07:24:00.326 +0000>,<nmruser>,<chmnmr400b>,<audit>,<TopSpin 3.5.6>,
      <user comment:
       ICON-NMR User ID: pcxac8
       data hash MD5: 1190 * 512
       E7 0C D1 36 55 C3 22 0F 2C 6B 84 DB 1A 5D 52 6C>)
(   3,<2022-02-17 07:24:01.588 +0000>,<nmruser>,<chmnmr400b>,<proc2d>,<TopSpin 3.5.6>,
      <Start of raw data processing
       xfb same F2: SI = 2K WDW = 4 SSB = 2 FT_mod = 6 PKNL = 1 PHC0 = -41.61226 PHC1 = 2.679684 F1: SI = 1K ME_mod = 2 NCOEF = 32 WDW = 4 SSB = 2 FT_mod = 6 FCOR = 0.5 PHC0 = -4.8 PHC1 = 0
       data hash MD5: 2K * 1K
       D5 40 B3 82 60 53 C9 AD 9B AE E9 E1 6D 5C 27 7C>)
(   4,<2022-02-17 07:24:01.666 +0000>,<nmruser>,<chmnmr400b>,<proc2d>,<TopSpin 3.5.6>,
      <abs2 F2: ABSG = 5 ABSF1 = 8.622888 ABSF2 = -0.05614911
       data hash MD5: 2K * 1K
       1A B2 D0 CF 42 FC 44 E4 BD C0 D8 18 A2 D3 2C 12>)
(   5,<2022-02-17 07:24:01.745 +0000>,<nmruser>,<chmnmr400b>,<proc2d>,<TopSpin 3.5.6>,
      <abs1 F1: ABSG = 5 ABSF1 = 158.3942 ABSF2 = -8.394176
       data hash MD5: 2K * 1K
       C1 36 58 6C 8D 32 FB DB 3B 22 A0 D1 8B 9C DC 08>)
##END=

$$ hash MD5
$$ 21 7A E4 61 FD B4 36 AD A9 F8 CD 38 5B 6D 1D CA
