# Supplementary material for: Modular Synthesis of α,α-Diaryl α-Amino Esters via Bi(V)-Mediated Arylation/SN2-Displacement of Kukhtin–Ramirez Intermediates
Source: Org Lett. 2022 Oct 24;24(43):8002–7. doi: 10.1021/acs.orglett.2c03201 (PMC9641671; doi:10.1021/acs.orglett.2c03201)
Supplement: Supplementary file 6 — ol2c03201_si_006.zip [file ol2c03201_si_006.zip › FID_23-27/23/23_HSQC/pdata/1/clevels]

##TITLE= Parameter file, TopSpin 3.5 pl 6
##JCAMPDX= 5.0
##DATATYPE= Parameter Values
##NPOINTS= 2	$$ modification sequence number
##ORIGIN= Bruker BioSpin GmbH
##OWNER= nmruser
$$ 2022-02-17 07:24:02.051 +0000  nmruser@chmnmr400b
$$ /opt/topspin-data/data/pcxac8/nmr/pcxac8.AC267_product/4/pdata/1/clevels
$$ process /opt/topspin3.5pl6/prog/mod/proc2d
##$LEVELS= (0..255)
167196.87 -167196.87 193977.46 -193977.46 225047.61 -225047.61 261094.4
-261094.4 302914.93 -302914.93 351434.03 -351434.03 407724.64 -407724.64
473031.53 -473031.53 548798.89 -548798.89 636702.21 -636702.21 738685.36
-738685.36 857003.56 -857003.56 994273.26 -994273.26 1153530 -1153530 1338295.53
-1338295.53 1552655.7 -1552655.7 1801350.79 -1801350.79 2089880.38 -2089880.38
2424624.91 -2424624.91 2812986.82 -2812986.82 3263554.21 -3263554.21 3786290.79
-3786290.79 4392756.18 -4392756.18 5096361.57 -5096361.57 5912666.26 -5912666.26
6859721.75 -6859721.75 7958470.92 -7958470.92 9233211.16 -9233211.16 10712131.65
-10712131.65 12427936.78 -12427936.78 0 0 0 0 0 0 0 0 0 0 0 0 0 0 0 0 0
0 0 0 0 0 0 0 0 0 0 0 0 0 0 0 0 0 0 0 0 0 0 0 0 0 0 0 0 0 0 0 0 0 0 0 0
0 0 0 0 0 0 0 0 0 0 0 0 0 0 0 0 0 0 0 0 0 0 0 0 0 0 0 0 0 0 0 0 0 0 0 0
0 0 0 0 0 0 0 0 0 0 0 0 0 0 0 0 0 0 0 0 0 0 0 0 0 0 0 0 0 0 0 0 0 0 0 0
0 0 0 0 0 0 0 0 0 0 0 0 0 0 0 0 0 0 0 0 0 0 0 0 0 0 0 0 0 0 0 0 0 0 0 0
0 0 0 0 0 0 0 0 0 0 0 0 0 0 0 0 0 0 0 0 0 0 0 0 0 0 0 0 0 0 0 0 0 0 0
##$LEVSIGN= 3
##$MAXLEV= 30
##$METHOD= 0
##$NEGBASE= -167196.87
##$NEGINCR= 1.8
##$POSBASE= 167196.87
##$POSINCR= 1.8
##END=
