# Supplementary material for: Modular Synthesis of α,α-Diaryl α-Amino Esters via Bi(V)-Mediated Arylation/SN2-Displacement of Kukhtin–Ramirez Intermediates
Source: Org Lett. 2022 Oct 24;24(43):8002–7. doi: 10.1021/acs.orglett.2c03201 (PMC9641671; doi:10.1021/acs.orglett.2c03201)
Supplement: Supplementary file 6 — ol2c03201_si_006.zip [file ol2c03201_si_006.zip › FID_23-27/23/23_HSQC/pdata/1/parm.txt]

Current Data Parameters
NAME     pcxac8.AC267_product              
EXPNO                 4              
PROCNO                1              

F2 - Acquisition Parameters
Date_          20220217              
Time               6.43 h            
INSTRUM          av3400              
PROBHD   Z104450_0225 (              
PULPROG  hsqcedetgpsp.3              
TD                 1190              
SOLVENT           CDCl3              
NS                    4              
DS                   32              
SWH            3472.222 Hz           
FIDRES         5.835668 Hz           
AQ            0.1713600 sec          
RG                 2050              
DW              144.000 usec         
DE                 6.50 usec         
TE                298.0 K            
CNST2       145.0000000              
D0           0.00000300 sec          
D1           1.00000000 sec          
D4           0.00172414 sec          
D11          0.03000000 sec          
D16          0.00020000 sec          
D21          0.00360000 sec          
IN0          0.00002980 sec          
TDav                  1              
SFO1        400.0717136 MHz          
NUC1                 1H              
P1                14.00 usec         
P2                28.00 usec         
P28             1000.00 usec         
PLW1        11.92800045 W            
SFO2        100.6052263 MHz          
NUC2                13C              
CPDPRG[2          garp4              
P3                 9.75 usec         
P14              500.00 usec         
P31             2119.00 usec         
PCPD2             80.00 usec         
PLW0     0 W            
PLW2        63.68099976 W            
PLW12        0.94588000 W            
SPNAM[3] Crp60,0.5,20.1              
SPOAL3            0.500              
SPOFFS3  0 Hz           
SPW3         9.24930000 W            
SPNAM[18  Crp60_xfilt.2              
SPOAL18           0.500              
SPOFFS18 0 Hz           
SPW18        1.78180003 W            
GPNAM[1]     SMSQ10.100              
GPZ1              80.00 %            
GPNAM[2]     SMSQ10.100              
GPZ2              20.10 %            
P16             1000.00 usec         

F1 - Acquisition parameters
TD                  512              
SFO1           100.6052 MHz          
FIDRES        65.541107 Hz           
SW              166.776 ppm          
FnMODE    Echo-Antiecho              

F2 - Processing parameters
SI                 2048              
SF          400.0700000 MHz          
WDW               QSINE              
SSB                   2              
LB       0 Hz           
GB       0              
PC                 1.40              

F1 - Processing parameters
SI                 1024              
MC2       echo-antiecho              
SF          100.5976815 MHz          
WDW               QSINE              
SSB                   2              
LB       0 Hz           
GB       0              
