# Supplementary material for: Modular Synthesis of α,α-Diaryl α-Amino Esters via Bi(V)-Mediated Arylation/SN2-Displacement of Kukhtin–Ramirez Intermediates
Source: Org Lett. 2022 Oct 24;24(43):8002–7. doi: 10.1021/acs.orglett.2c03201 (PMC9641671; doi:10.1021/acs.orglett.2c03201)
Supplement: Supplementary file 7 — ol2c03201_si_007.zip [file ol2c03201_si_007.zip › FID_28-32/28/28_13C/pdata/1/intrng]

P 0
131.149076   130.369254
130.362034   129.647197
115.061638   114.043537
81.153824   80.475090
78.142845   76.279937
61.882113   61.174496
34.061242   33.266979
28.559165   27.851549
19.432360   18.768067
18.731964   18.233745
14.312973   13.569254
