# Supplementary material for: Modular Synthesis of α,α-Diaryl α-Amino Esters via Bi(V)-Mediated Arylation/SN2-Displacement of Kukhtin–Ramirez Intermediates
Source: Org Lett. 2022 Oct 24;24(43):8002–7. doi: 10.1021/acs.orglett.2c03201 (PMC9641671; doi:10.1021/acs.orglett.2c03201)
Supplement: Supplementary file 7 — ol2c03201_si_007.zip [file ol2c03201_si_007.zip › FID_28-32/28/28_13C/pdata/1/peaklist.xml]

<?xml version="1.0" encoding="UTF-8"?>
<PeakList>
  <PeakList1D>
    <PeakList1DHeader creator="nmruser" date="2022-04-29T01:40:17.736+01:00" expNo="3" name="pcxac8.AC336_productdry" owner="" procNo="1" source="/opt/topspin-data/data/pcxac8/nmr">
      <PeakPickDetails>F1=228.301895ppm, F2=-8.301864ppm, MI=0.00cm, MAXI=10000.00cm, PC=1.400
      </PeakPickDetails>
    </PeakList1DHeader>
    <Peak1D F1="173.508484" intensity="2.268932e+00" type="0"/>
    <Peak1D F1="172.961731" intensity="1.461699e+00" type="0"/>
    <Peak1D F1="163.239944" intensity="7.755647e-01" type="0"/>
    <Peak1D F1="163.143967" intensity="7.271343e-01" type="0"/>
    <Peak1D F1="160.785446" intensity="7.698189e-01" type="0"/>
    <Peak1D F1="160.692917" intensity="7.539348e-01" type="0"/>
    <Peak1D F1="138.536697" intensity="8.543273e-01" type="0"/>
    <Peak1D F1="138.503830" intensity="9.034448e-01" type="0"/>
    <Peak1D F1="137.680664" intensity="8.706639e-01" type="0"/>
    <Peak1D F1="137.648727" intensity="8.718811e-01" type="0"/>
    <Peak1D F1="134.270905" intensity="1.387986e-01" type="0"/>
    <Peak1D F1="132.223923" intensity="1.363595e-01" type="0"/>
    <Peak1D F1="130.929779" intensity="3.854193e+00" type="0"/>
    <Peak1D F1="130.850128" intensity="3.866608e+00" type="0"/>
    <Peak1D F1="130.464722" intensity="9.434420e-02" type="0"/>
    <Peak1D F1="130.383896" intensity="7.961935e-02" type="0"/>
    <Peak1D F1="130.186462" intensity="3.863045e+00" type="0"/>
    <Peak1D F1="130.106827" intensity="3.870867e+00" type="0"/>
    <Peak1D F1="114.759010" intensity="3.719696e+00" type="0"/>
    <Peak1D F1="114.669350" intensity="3.925134e+00" type="0"/>
    <Peak1D F1="114.610771" intensity="2.389934e-01" type="0"/>
    <Peak1D F1="114.594810" intensity="2.384684e-01" type="0"/>
    <Peak1D F1="114.546738" intensity="3.863895e+00" type="0"/>
    <Peak1D F1="114.458206" intensity="3.957986e+00" type="0"/>
    <Peak1D F1="80.983307" intensity="4.812902e-02" type="0"/>
    <Peak1D F1="80.794640" intensity="2.960354e+00" type="0"/>
    <Peak1D F1="80.746666" intensity="7.422750e-02" type="0"/>
    <Peak1D F1="80.730911" intensity="4.630731e-02" type="0"/>
    <Peak1D F1="77.338600" intensity="1.511496e+01" type="0"/>
    <Peak1D F1="77.224098" intensity="8.429816e-01" type="0"/>
    <Peak1D F1="77.021088" intensity="1.542720e+01" type="0"/>
    <Peak1D F1="76.703583" intensity="1.515681e+01" type="0"/>
    <Peak1D F1="71.397728" intensity="1.893809e+00" type="0"/>
    <Peak1D F1="61.580090" intensity="3.674597e+00" type="0"/>
    <Peak1D F1="61.415638" intensity="4.159620e+00" type="0"/>
    <Peak1D F1="45.121426" intensity="8.016396e-02" type="0"/>
    <Peak1D F1="43.472736" intensity="6.330746e-02" type="0"/>
    <Peak1D F1="33.733356" intensity="7.222361e-02" type="0"/>
    <Peak1D F1="33.567326" intensity="4.281733e+00" type="0"/>
    <Peak1D F1="30.181213" intensity="1.761760e-01" type="0"/>
    <Peak1D F1="29.710762" intensity="1.361145e-01" type="0"/>
    <Peak1D F1="28.360825" intensity="5.692382e-02" type="0"/>
    <Peak1D F1="28.303045" intensity="6.950584e-02" type="0"/>
    <Peak1D F1="28.257481" intensity="1.162525e-01" type="0"/>
    <Peak1D F1="28.216089" intensity="1.031030e-01" type="0"/>
    <Peak1D F1="28.200830" intensity="1.226824e-01" type="0"/>
    <Peak1D F1="28.187248" intensity="1.398257e-01" type="0"/>
    <Peak1D F1="28.172146" intensity="1.518803e-01" type="0"/>
    <Peak1D F1="28.157803" intensity="1.900864e-01" type="0"/>
    <Peak1D F1="28.143108" intensity="2.446437e-01" type="0"/>
    <Peak1D F1="28.128286" intensity="2.979630e-01" type="0"/>
    <Peak1D F1="28.065882" intensity="1.250000e+01" type="0"/>
    <Peak1D F1="27.861675" intensity="7.929360e-02" type="0"/>
    <Peak1D F1="26.904257" intensity="1.861436e-01" type="0"/>
    <Peak1D F1="22.703379" intensity="4.886752e-02" type="0"/>
    <Peak1D F1="21.350212" intensity="6.395826e-02" type="0"/>
    <Peak1D F1="19.014582" intensity="4.026942e+00" type="0"/>
    <Peak1D F1="18.952290" intensity="7.979719e-02" type="0"/>
    <Peak1D F1="18.420267" intensity="3.973819e+00" type="0"/>
    <Peak1D F1="14.128891" intensity="8.094347e-02" type="0"/>
    <Peak1D F1="13.877595" intensity="3.874585e+00" type="0"/>
  </PeakList1D>
</PeakList>
