# Supplementary material for: Modular Synthesis of α,α-Diaryl α-Amino Esters via Bi(V)-Mediated Arylation/SN2-Displacement of Kukhtin–Ramirez Intermediates
Source: Org Lett. 2022 Oct 24;24(43):8002–7. doi: 10.1021/acs.orglett.2c03201 (PMC9641671; doi:10.1021/acs.orglett.2c03201)
Supplement: Supplementary file 7 — ol2c03201_si_007.zip [file ol2c03201_si_007.zip › FID_28-32/28/28_13C/pdata/1/peakrng]

P    #regions in PPM
# 2022-04-29 01:40:17 +0100  nmruser@chmnmr400hd
# low field   high field   mi   maxi
  228.301895141602  -8.30186374390635  0.000  10000.000  # for region 1
