# Supplementary material for: Modular Synthesis of α,α-Diaryl α-Amino Esters via Bi(V)-Mediated Arylation/SN2-Displacement of Kukhtin–Ramirez Intermediates
Source: Org Lett. 2022 Oct 24;24(43):8002–7. doi: 10.1021/acs.orglett.2c03201 (PMC9641671; doi:10.1021/acs.orglett.2c03201)
Supplement: Supplementary file 7 — ol2c03201_si_007.zip [file ol2c03201_si_007.zip › FID_28-32/28/28_19F/100002/audita.txt]

##TITLE= Audit trail, TopSpin 3.5 pl 7
##JCAMPDX= 5.01
##ORIGIN= Bruker BioSpin GmbH
##OWNER= nmruser
$$ /opt/topspin-data/data/pcxac8/nmr/pcxac8.AC336_productdry/100002/audita.txt
##AUDIT TRAIL=  $$ (NUMBER, WHEN, WHO, WHERE, PROCESS, VERSION, WHAT)
(   1,<2022-04-28 15:44:02.718 +0100>,<nmruser>,<chmnmr400hd>,<go4>,<TopSpin 3.5.7>,
      <created by zg
	started at 2022-04-28 15:42:54.489 +0100,
	POWCHK enabled, PULCHK disabled,
       configuration hash MD5:
       23 D3 F3 63 1A D0 04 6C 95 D8 CB 9B 16 83 54 DF
       data hash MD5: 256K
       42 65 D1 52 33 24 DB C5 36 34 17 B7 D0 B0 94 94>)
(   2,<2022-04-28 15:44:02.756 +0100>,<nmruser>,<chmnmr400hd>,<audit>,<TopSpin 3.5.7>,
      <user comment:
       ICON-NMR User ID: pcxac8
       data hash MD5: 256K
       42 65 D1 52 33 24 DB C5 36 34 17 B7 D0 B0 94 94>)
(   3,<2022-04-28 15:44:05.049 +0100>,<nmruser>,<chmnmr400hd>,<dirdata>,<TopSpin 3.5.7>,
      <wra from 2 "pcxac8.AC336_productdry" "/opt/topspin-data/data/pcxac8/nmr"
       data hash MD5: 256K
       42 65 D1 52 33 24 DB C5 36 34 17 B7 D0 B0 94 94>)
##END=

$$ hash MD5
$$ E6 92 D5 51 70 E3 B5 6B EB A9 98 13 EE 66 C3 43
