# Supplementary material for: Modular Synthesis of α,α-Diaryl α-Amino Esters via Bi(V)-Mediated Arylation/SN2-Displacement of Kukhtin–Ramirez Intermediates
Source: Org Lett. 2022 Oct 24;24(43):8002–7. doi: 10.1021/acs.orglett.2c03201 (PMC9641671; doi:10.1021/acs.orglett.2c03201)
Supplement: Supplementary file 7 — ol2c03201_si_007.zip [file ol2c03201_si_007.zip › FID_28-32/28/28_19F/100002/shimvalues]

# Thu Apr 28 15:44:02 2022
#$$PROBEIDENTIFIER=Z122623_0053
#$$PROBENAME=CPP BBO 400S1 BB-H&F-D-05 Z
#$$SHIMID=292722
#
# Active Shim Gradients
#
Z           		-1913           
Z2          		1334            
Z3          		-42             
Z4          		-1882           
Z5          		-176            
Z6          		2560            
Z7          		0               
Z8          		0               
X           		-318            
XZ          		3101            
XZ2         		-4889           
XZ3         		-1349           
XZ4         		724             
XZ5         		3556            
Y           		-748            
YZ          		-7358           
YZ2         		-6820           
YZ3         		-2589           
YZ4         		-976            
YZ5         		2319            
XY          		2306            
XYZ         		1800            
XYZ2        		411             
XYZ3        		-1869           
XYZ4        		-3449           
XYZ5        		0               
(X2-Y2)     		-29574          
(X2-Y2)Z    		-1039           
(X2-Y2)Z2   		435             
(X2-Y2)Z3   		207             
(X2-Y2)Z4   		62              
(X2-Y2)Z5   		0               
X3          		-550            
X3Z         		2796            
Y3          		-3040           
Y3Z         		847             
#
# Lock Parameter
#
FIELD		-70.271 
LOCKPHASE		153.372 
LOCKPOWER		-18.000 
LOCKGAIN		131.608 
LOCKDC		-75.000 
LOCKSHIFT		7.240   
LOOPGAIN		-12.000 
LOOPTIME		0.400   
LOOPFILTER		100.000 
#
IEEE64_VERSION_CODE 1
#
# Shim currents 
#
SHIM_SETTING [1 ]  -934.41117063   
SHIM_SETTING [2 ]  518.44955690    
SHIM_SETTING [3 ]  -304.90028993   
SHIM_SETTING [4 ]  -1157.13043680  
SHIM_SETTING [5 ]  -338.90248527   
SHIM_SETTING [6 ]  279.59325853    
SHIM_SETTING [7 ]  1148.38386061   
SHIM_SETTING [8 ]  1360.15622280   
SHIM_SETTING [9 ]  465.96903388    
SHIM_SETTING [10]  463.60438518    
SHIM_SETTING [11]  0.00000000      
SHIM_SETTING [12]  -3886.88900000  
SHIM_SETTING [13]  -2192.32600000  
SHIM_SETTING [14]  -1622.65700000  
SHIM_SETTING [15]  -1621.25100000  
SHIM_SETTING [16]  -7852.18000000  
SHIM_SETTING [17]  5743.80400000   
SHIM_SETTING [18]  -1513.35700000  
SHIM_SETTING [19]  5044.70100000   
SHIM_SETTING [20]  -1260.05600000  
SHIM_SETTING [21]  -19554.43000000 
SHIM_SETTING [22]  -17782.19300000 
SHIM_SETTING [23]  -30818.40100000 
SHIM_SETTING [24]  -29091.63400000 
SHIM_SETTING [25]  -11662.03800000 
SHIM_SETTING [26]  -11611.74500000 
SHIM_SETTING [27]  1089.37000000   
SHIM_SETTING [28]  -16982.72100000 
SHIM_SETTING [29]  -3155.31700000  
SHIM_SETTING [30]  -221.21500000   
SHIM_SETTING [31]  4213.87900000   
SHIM_SETTING [32]  805.62800000    
SHIM_SETTING [33]  720.78000000    
SHIM_SETTING [34]  -117.28100000   
SHIM_SETTING [35]  7904.40100000   
SHIM_SETTING [36]  3003.11200000   
SHIM_SETTING [37]  1781.65000000   
SHIM_SETTING [38]  153.42400000    
SHIM_SETTING [39]  5048.41200000   
SHIM_SETTING [40]  0.00000000      
