# Supplementary material for: Modular Synthesis of α,α-Diaryl α-Amino Esters via Bi(V)-Mediated Arylation/SN2-Displacement of Kukhtin–Ramirez Intermediates
Source: Org Lett. 2022 Oct 24;24(43):8002–7. doi: 10.1021/acs.orglett.2c03201 (PMC9641671; doi:10.1021/acs.orglett.2c03201)
Supplement: Supplementary file 7 — ol2c03201_si_007.zip [file ol2c03201_si_007.zip › FID_28-32/28/28_19F/2/audita.txt]

##TITLE= Audit trail, TopSpin 3.5 pl 7
##JCAMPDX= 5.01
##ORIGIN= Bruker BioSpin GmbH
##OWNER= nmruser
$$ /opt/topspin-data/data/pcxac8/nmr/pcxac8.AC336_productdry/2/audita.txt
##AUDIT TRAIL=  $$ (NUMBER, WHEN, WHO, WHERE, PROCESS, VERSION, WHAT)
(   1,<2022-04-28 15:44:05.160 +0100>,<nmruser>,<chmnmr400hd>,<proc1d>,<TopSpin 3.5.7>,
      <genfid from       1 2 "pcxac8.AC336_productdry" "/opt/topspin-data/data/pcxac8/nmr"
       data hash MD5: 261896
       E1 F9 24 CE 42 50 78 4E 6E 31 60 F1 D2 87 27 43>)
##END=

$$ hash MD5
$$ D7 0E D5 F8 85 93 6F DA 4C E8 54 39 60 D0 18 5F
