# Supplementary material for: Modular Synthesis of α,α-Diaryl α-Amino Esters via Bi(V)-Mediated Arylation/SN2-Displacement of Kukhtin–Ramirez Intermediates
Source: Org Lett. 2022 Oct 24;24(43):8002–7. doi: 10.1021/acs.orglett.2c03201 (PMC9641671; doi:10.1021/acs.orglett.2c03201)
Supplement: Supplementary file 7 — ol2c03201_si_007.zip [file ol2c03201_si_007.zip › FID_28-32/28/28_19F/2/pdata/1/auditp.txt]

##TITLE= Audit trail, TopSpin 3.5 pl 7
##JCAMPDX= 5.01
##ORIGIN= Bruker BioSpin GmbH
##OWNER= nmruser
$$ /opt/topspin-data/data/pcxac8/nmr/pcxac8.AC336_productdry/2/pdata/1/auditp.txt
##AUDIT TRAIL=  $$ (NUMBER, WHEN, WHO, WHERE, PROCESS, VERSION, WHAT)
(   1,<2022-04-28 15:44:02.718 +0100>,<nmruser>,<chmnmr400hd>,<go4>,<TopSpin 3.5.7>,
      <created by zg
	started at 2022-04-28 15:42:54.489 +0100,
	POWCHK enabled, PULCHK disabled,
       configuration hash MD5:
       23 D3 F3 63 1A D0 04 6C 95 D8 CB 9B 16 83 54 DF
       data hash MD5: 256K
       42 65 D1 52 33 24 DB C5 36 34 17 B7 D0 B0 94 94>)
(   2,<2022-04-28 15:44:02.756 +0100>,<nmruser>,<chmnmr400hd>,<audit>,<TopSpin 3.5.7>,
      <user comment:
       ICON-NMR User ID: pcxac8
       data hash MD5: 256K
       42 65 D1 52 33 24 DB C5 36 34 17 B7 D0 B0 94 94>)
(   3,<2022-04-28 15:44:05.137 +0100>,<nmruser>,<chmnmr400hd>,<proc1d>,<TopSpin 3.5.7>,
      <convdta from       2 "pcxac8.AC336_productdry" "/opt/topspin-data/data/pcxac8/nmr"
       data hash MD5: 261992
       7A 84 A0 23 AA DE 94 7A 12 A6 CD DC C0 5A 8C 2D>)
(   4,<2022-04-28 15:44:05.149 +0100>,<nmruser>,<chmnmr400hd>,<proc1d>,<TopSpin 3.5.7>,
      <Start of raw data processing
       ls NSP = 96 SI = 256K 
       data hash MD5: 256K
       B7 AA 8C A2 C0 99 27 BB A5 1E 61 08 90 60 B9 04>)
(   5,<2022-04-28 15:44:08.011 +0100>,<nmruser>,<chmnmr400hd>,<proc1d>,<TopSpin 3.5.7>,
      <ef ME_mod = 4 NCOEF = 32768 LPBIN = 64K TDoff = -96 LB = 1 FT_mod = 6 PKNL = 1 SI = 256K 
       data hash MD5: 256K
       ED 1F 46 6A C1 60 44 00 88 50 C6 32 24 07 E4 B8>)
(   6,<2022-04-28 15:44:08.034 +0100>,<nmruser>,<chmnmr400hd>,<proc1d>,<TopSpin 3.5.7>,
      <apks 
       data hash MD5: 256K
       4A 80 6C 90 D0 3C 87 C5 49 72 E2 66 89 58 72 00>)
(   7,<2022-04-28 15:44:08.076 +0100>,<nmruser>,<chmnmr400hd>,<proc1d>,<TopSpin 3.5.7>,
      <abs ABSG = 5 
       data hash MD5: 256K
       70 DC 08 F4 67 07 DA F6 85 DE A3 B6 BA B6 99 15>)
##END=

$$ hash MD5
$$ 7E C8 0E 29 5D 98 E8 4B 27 F8 22 5F 90 A1 7D CF
