# Supplementary material for: Modular Synthesis of α,α-Diaryl α-Amino Esters via Bi(V)-Mediated Arylation/SN2-Displacement of Kukhtin–Ramirez Intermediates
Source: Org Lett. 2022 Oct 24;24(43):8002–7. doi: 10.1021/acs.orglett.2c03201 (PMC9641671; doi:10.1021/acs.orglett.2c03201)
Supplement: Supplementary file 7 — ol2c03201_si_007.zip [file ol2c03201_si_007.zip › FID_28-32/28/28_19F/2/pdata/1/peaklist.xml]

<?xml version="1.0" encoding="UTF-8"?>
<PeakList>
  <PeakList1D>
    <PeakList1DHeader creator="nmruser" date="2022-04-28T15:44:08.085+01:00" expNo="2" name="pcxac8.AC336_productdry" owner="" procNo="1" source="/opt/topspin-data/data/pcxac8/nmr">
      <PeakPickDetails>F1=23.164310ppm, F2=-203.164337ppm, MI=1.00cm, MAXI=10000.00cm, PC=1.000
      </PeakPickDetails>
    </PeakList1DHeader>
    <Peak1D F1="-114.994324" intensity="3.530223e+00" type="0"/>
    <Peak1D F1="-115.008636" intensity="7.502784e+00" type="0"/>
    <Peak1D F1="-115.016853" intensity="8.810425e+00" type="0"/>
    <Peak1D F1="-115.022667" intensity="6.731787e+00" type="0"/>
    <Peak1D F1="-115.030998" intensity="1.500000e+01" type="0"/>
    <Peak1D F1="-115.039421" intensity="7.238094e+00" type="0"/>
    <Peak1D F1="-115.045143" intensity="9.280481e+00" type="0"/>
    <Peak1D F1="-115.053352" intensity="8.426731e+00" type="0"/>
    <Peak1D F1="-115.067627" intensity="4.198628e+00" type="0"/>
    <Peak1D F1="-115.492607" intensity="3.515584e+00" type="0"/>
    <Peak1D F1="-115.506859" intensity="7.437653e+00" type="0"/>
    <Peak1D F1="-115.515152" intensity="8.774175e+00" type="0"/>
    <Peak1D F1="-115.520775" intensity="6.657723e+00" type="0"/>
    <Peak1D F1="-115.529236" intensity="1.494613e+01" type="0"/>
    <Peak1D F1="-115.537773" intensity="7.184874e+00" type="0"/>
    <Peak1D F1="-115.543297" intensity="9.221766e+00" type="0"/>
    <Peak1D F1="-115.551605" intensity="8.405121e+00" type="0"/>
    <Peak1D F1="-115.565796" intensity="4.171122e+00" type="0"/>
  </PeakList1D>
</PeakList>
