# Supplementary material for: Modular Synthesis of α,α-Diaryl α-Amino Esters via Bi(V)-Mediated Arylation/SN2-Displacement of Kukhtin–Ramirez Intermediates
Source: Org Lett. 2022 Oct 24;24(43):8002–7. doi: 10.1021/acs.orglett.2c03201 (PMC9641671; doi:10.1021/acs.orglett.2c03201)
Supplement: Supplementary file 7 — ol2c03201_si_007.zip [file ol2c03201_si_007.zip › FID_28-32/28/28_1H/pdata/1/auditp.txt]

##TITLE= Audit trail, TopSpin 3.5 pl 7
##JCAMPDX= 5.01
##ORIGIN= Bruker BioSpin GmbH
##OWNER= nmruser
$$ /opt/topspin-data/data/pcxac8/nmr/pcxac8.AC336_productdry/1/pdata/1/auditp.txt
##AUDIT TRAIL=  $$ (NUMBER, WHEN, WHO, WHERE, PROCESS, VERSION, WHAT)
(   1,<2022-04-28 15:41:48.934 +0100>,<nmruser>,<chmnmr400hd>,<go4>,<TopSpin 3.5.7>,
      <created by zg
	started at 2022-04-28 15:40:13.378 +0100,
	POWCHK enabled, PULCHK disabled,
       configuration hash MD5:
       23 D3 F3 63 1A D0 04 6C 95 D8 CB 9B 16 83 54 DF
       data hash MD5: 64K
       31 AE 38 76 50 C9 00 96 9D AF DF 64 CD C9 FD 8A>)
(   2,<2022-04-28 15:41:48.968 +0100>,<nmruser>,<chmnmr400hd>,<audit>,<TopSpin 3.5.7>,
      <user comment:
       ICON-NMR User ID: pcxac8
       data hash MD5: 64K
       31 AE 38 76 50 C9 00 96 9D AF DF 64 CD C9 FD 8A>)
(   3,<2022-04-28 15:41:49.317 +0100>,<nmruser>,<chmnmr400hd>,<proc1d>,<TopSpin 3.5.7>,
      <Start of raw data processing
       ef LB = 0.3 FT_mod = 6 PKNL = 1 SI = 64K 
       data hash MD5: 64K
       BE AD 97 AD 25 6D 52 8C 88 91 7D FD AF 89 AF A2>)
(   4,<2022-04-28 15:41:50.642 +0100>,<nmruser>,<chmnmr400hd>,<proc1d>,<TopSpin 3.5.7>,
      <apk0 
       data hash MD5: 64K
       2D 36 18 A2 80 EF F0 02 BD BA DE D3 F4 1C 89 6B>)
(   5,<2022-04-28 15:41:50.666 +0100>,<nmruser>,<chmnmr400hd>,<proc1d>,<TopSpin 3.5.7>,
      <abs ABSG = 5 
       data hash MD5: 64K
       16 18 01 6B 23 DB F7 B0 BD F7 00 F4 C8 AA CB 98>)
##END=

$$ hash MD5
$$ 40 D9 12 40 E3 C1 E1 0D D7 79 FB 54 98 E4 81 34
