# Supplementary material for: Modular Synthesis of α,α-Diaryl α-Amino Esters via Bi(V)-Mediated Arylation/SN2-Displacement of Kukhtin–Ramirez Intermediates
Source: Org Lett. 2022 Oct 24;24(43):8002–7. doi: 10.1021/acs.orglett.2c03201 (PMC9641671; doi:10.1021/acs.orglett.2c03201)
Supplement: Supplementary file 7 — ol2c03201_si_007.zip [file ol2c03201_si_007.zip › FID_28-32/28/28_1H/pdata/1/peaklist.xml]

<?xml version="1.0" encoding="UTF-8"?>
<PeakList>
  <PeakList1D>
    <PeakList1DHeader creator="nmruser" date="2022-04-28T15:41:50.674+01:00" expNo="1" name="pcxac8.AC336_productdry" owner="" procNo="1" source="/opt/topspin-data/data/pcxac8/nmr">
      <PeakPickDetails>F1=16.449881ppm, F2=-4.099055ppm, MI=0.50cm, MAXI=10000.00cm, PC=1.000
      </PeakPickDetails>
    </PeakList1DHeader>
    <Peak1D F1="7.437274" intensity="6.223366e-01" type="0"/>
    <Peak1D F1="7.428902" intensity="6.912380e-01" type="0"/>
    <Peak1D F1="7.423903" intensity="8.713748e-01" type="0"/>
    <Peak1D F1="7.415338" intensity="1.264407e+00" type="0"/>
    <Peak1D F1="7.406737" intensity="9.299470e-01" type="0"/>
    <Peak1D F1="7.401739" intensity="7.565557e-01" type="0"/>
    <Peak1D F1="7.393350" intensity="6.819889e-01" type="0"/>
    <Peak1D F1="7.284002" intensity="1.065173e+00" type="0"/>
    <Peak1D F1="7.012578" intensity="6.832807e-01" type="0"/>
    <Peak1D F1="7.006229" intensity="7.764592e-01" type="0"/>
    <Peak1D F1="6.990929" intensity="1.255829e+00" type="0"/>
    <Peak1D F1="6.984640" intensity="1.267629e+00" type="0"/>
    <Peak1D F1="6.968884" intensity="7.072430e-01" type="0"/>
    <Peak1D F1="6.962535" intensity="6.053417e-01" type="0"/>
    <Peak1D F1="1.332866" intensity="1.250000e+01" type="0"/>
    <Peak1D F1="1.190813" intensity="1.250583e+00" type="0"/>
    <Peak1D F1="1.172979" intensity="2.577411e+00" type="0"/>
    <Peak1D F1="1.155216" intensity="1.217142e+00" type="0"/>
    <Peak1D F1="0.935120" intensity="1.946275e+00" type="0"/>
    <Peak1D F1="0.917911" intensity="2.061200e+00" type="0"/>
    <Peak1D F1="0.911499" intensity="2.137535e+00" type="0"/>
    <Peak1D F1="0.893930" intensity="1.921853e+00" type="0"/>
  </PeakList1D>
</PeakList>
