# Supplementary material for: Modular Synthesis of α,α-Diaryl α-Amino Esters via Bi(V)-Mediated Arylation/SN2-Displacement of Kukhtin–Ramirez Intermediates
Source: Org Lett. 2022 Oct 24;24(43):8002–7. doi: 10.1021/acs.orglett.2c03201 (PMC9641671; doi:10.1021/acs.orglett.2c03201)
Supplement: Supplementary file 7 — ol2c03201_si_007.zip [file ol2c03201_si_007.zip › FID_28-32/28/28_COSY/acqu2]

##TITLE= Parameter file, TopSpin 3.5 pl 7
##JCAMPDX= 5.0
##DATATYPE= Parameter Values
##NPOINTS= 3	$$ modification sequence number
##ORIGIN= Bruker BioSpin GmbH
##OWNER= nmruser
$$ 2022-04-29 01:40:43.340 +0100  nmruser@chmnmr400hd
$$ /opt/topspin-data/data/pcxac8/nmr/pcxac8.AC336_productdry/4/acqu2
$$ process /opt/topspin3.5pl7/prog/au/bin/user/au_getlcosy.not
##$ACQT0= 0
##$BF1= 400.2
##$FnMODE= 1
##$NUC1= <1H>
##$NusJSP= 0
##$NusT2= 1
##$NusTD= 0
##$O1= 1630.25394836347
##$ProjAngle= 0
##$SFO1= 400.201630253948
##$SW= 9.48827498497624
##$SW_h= 4783.16326530612
##$TD= 128
##END=
