# Supplementary material for: Modular Synthesis of α,α-Diaryl α-Amino Esters via Bi(V)-Mediated Arylation/SN2-Displacement of Kukhtin–Ramirez Intermediates
Source: Org Lett. 2022 Oct 24;24(43):8002–7. doi: 10.1021/acs.orglett.2c03201 (PMC9641671; doi:10.1021/acs.orglett.2c03201)
Supplement: Supplementary file 7 — ol2c03201_si_007.zip [file ol2c03201_si_007.zip › FID_28-32/28/28_COSY/pdata/1/auditp.txt]

##TITLE= Audit trail, TopSpin 3.5 pl 7
##JCAMPDX= 5.01
##ORIGIN= Bruker BioSpin GmbH
##OWNER= nmruser
$$ /opt/topspin-data/data/pcxac8/nmr/pcxac8.AC336_productdry/4/pdata/1/auditp.txt
##AUDIT TRAIL=  $$ (NUMBER, WHEN, WHO, WHERE, PROCESS, VERSION, WHAT)
(   1,<2022-04-29 01:46:58.789 +0100>,<nmruser>,<chmnmr400hd>,<go4>,<TopSpin 3.5.7>,
      <created by zg
	started at 2022-04-29 01:41:14.022 +0100,
	POWCHK enabled, PULCHK disabled,
       configuration hash MD5:
       23 D3 F3 63 1A D0 04 6C 95 D8 CB 9B 16 83 54 DF
       data hash MD5: 2K * 128
       2B DB 46 5B C3 36 74 75 92 95 FE 74 D6 A5 B3 50>)
(   2,<2022-04-29 01:46:58.812 +0100>,<nmruser>,<chmnmr400hd>,<audit>,<TopSpin 3.5.7>,
      <user comment:
       ICON-NMR User ID: pcxac8
       data hash MD5: 2K * 128
       2B DB 46 5B C3 36 74 75 92 95 FE 74 D6 A5 B3 50>)
(   3,<2022-04-29 01:46:59.244 +0100>,<nmruser>,<chmnmr400hd>,<proc2d>,<TopSpin 3.5.7>,
      <Start of raw data processing
       xfb same F2: SI = 2K WDW = 3 SSB = 0 FT_mod = 6 PKNL = 1 F1: SI = 512 ME_mod = 2 NCOEF = 100 WDW = 3 SSB = 0 FT_mod = 6 FCOR = 0.5 PH_mod = 2
       data hash MD5: 2K * 512
       8B D6 FD 1A 49 BF 41 53 43 E9 D9 BD 0A EE 32 22>)
(   4,<2022-04-29 01:46:59.305 +0100>,<nmruser>,<chmnmr400hd>,<proc2d>,<TopSpin 3.5.7>,
      <abs2 F2: ABSG = 5 ABSF1 = 8.820465 ABSF2 = -0.6732683
       data hash MD5: 2K * 512
       FA 7D 7A 7E 72 4B 1E B1 0E 91 AC F5 7F 24 B7 40>)
(   5,<2022-04-29 01:46:59.341 +0100>,<nmruser>,<chmnmr400hd>,<proc2d>,<TopSpin 3.5.7>,
      <abs1 F1: ABSG = 5 ABSF1 = 8.81686 ABSF2 = -0.6696646
       data hash MD5: 2K * 512
       CE BD 4A 56 6A DD 88 36 4B B9 11 29 02 F1 30 14>)
##END=

$$ hash MD5
$$ 6F 9F C6 7D 7F D5 92 45 90 75 2B 79 1D 2C F6 BB
