# Supplementary material for: Modular Synthesis of α,α-Diaryl α-Amino Esters via Bi(V)-Mediated Arylation/SN2-Displacement of Kukhtin–Ramirez Intermediates
Source: Org Lett. 2022 Oct 24;24(43):8002–7. doi: 10.1021/acs.orglett.2c03201 (PMC9641671; doi:10.1021/acs.orglett.2c03201)
Supplement: Supplementary file 7 — ol2c03201_si_007.zip [file ol2c03201_si_007.zip › FID_28-32/28/28_COSY/pdata/1/clevels]

##TITLE= Parameter file, TopSpin 3.5 pl 7
##JCAMPDX= 5.0
##DATATYPE= Parameter Values
##NPOINTS= 2	$$ modification sequence number
##ORIGIN= Bruker BioSpin GmbH
##OWNER= nmruser
$$ 2022-04-29 01:46:59.345 +0100  nmruser@chmnmr400hd
$$ /opt/topspin-data/data/pcxac8/nmr/pcxac8.AC336_productdry/4/pdata/1/clevels
$$ process /opt/topspin3.5pl7/prog/mod/proc2d
##$LEVELS= (0..255)
6501.79 9425.15 13662.92 19806.09 28711.37 41620.67 60334.29 87461.99 126786.94
183793.29 266431.03 386224.62 559880.18 811615.33 1176536.44 1705534.56
2472382.53 3584023.17 5195483.27 7531493.28 0 0 0 0 0 0 0 0 0 0 0 0 0 0
0 0 0 0 0 0 0 0 0 0 0 0 0 0 0 0 0 0 0 0 0 0 0 0 0 0 0 0 0 0 0 0 0 0 0 0
0 0 0 0 0 0 0 0 0 0 0 0 0 0 0 0 0 0 0 0 0 0 0 0 0 0 0 0 0 0 0 0 0 0 0 0
0 0 0 0 0 0 0 0 0 0 0 0 0 0 0 0 0 0 0 0 0 0 0 0 0 0 0 0 0 0 0 0 0 0 0 0
0 0 0 0 0 0 0 0 0 0 0 0 0 0 0 0 0 0 0 0 0 0 0 0 0 0 0 0 0 0 0 0 0 0 0 0
0 0 0 0 0 0 0 0 0 0 0 0 0 0 0 0 0 0 0 0 0 0 0 0 0 0 0 0 0 0 0 0 0 0 0 0
0 0 0 0 0 0 0 0 0 0 0 0 0 0 0 0 0 0 0 0 0 0 0 0 0 0 0 0 0 0 0 0 0 0 0 0
0 0 0 0 0 0
##$LEVSIGN= 1
##$MAXLEV= 20
##$METHOD= 0
##$NEGBASE= -6501.79
##$NEGINCR= 1.8
##$POSBASE= 6501.79
##$POSINCR= 1.8
##END=
