# Supplementary material for: Modular Synthesis of α,α-Diaryl α-Amino Esters via Bi(V)-Mediated Arylation/SN2-Displacement of Kukhtin–Ramirez Intermediates
Source: Org Lett. 2022 Oct 24;24(43):8002–7. doi: 10.1021/acs.orglett.2c03201 (PMC9641671; doi:10.1021/acs.orglett.2c03201)
Supplement: Supplementary file 7 — ol2c03201_si_007.zip [file ol2c03201_si_007.zip › FID_28-32/28/28_HSQC/pdata/1/auditp.txt]

##TITLE= Audit trail, TopSpin 3.5 pl 7
##JCAMPDX= 5.01
##ORIGIN= Bruker BioSpin GmbH
##OWNER= nmruser
$$ /opt/topspin-data/data/pcxac8/nmr/pcxac8.AC336_productdry/5/pdata/1/auditp.txt
##AUDIT TRAIL=  $$ (NUMBER, WHEN, WHO, WHERE, PROCESS, VERSION, WHAT)
(   1,<2022-04-29 02:29:31.689 +0100>,<nmruser>,<chmnmr400hd>,<go4>,<TopSpin 3.5.7>,
      <created by zg
	started at 2022-04-29 01:48:03.333 +0100,
	POWCHK enabled, PULCHK disabled,
       configuration hash MD5:
       23 D3 F3 63 1A D0 04 6C 95 D8 CB 9B 16 83 54 DF
       data hash MD5: 1190 * 512
       F4 3E 39 3C C8 F7 3F 27 A8 02 38 58 74 BE 4C 06>)
(   2,<2022-04-29 02:29:31.710 +0100>,<nmruser>,<chmnmr400hd>,<audit>,<TopSpin 3.5.7>,
      <user comment:
       ICON-NMR User ID: pcxac8
       data hash MD5: 1190 * 512
       F4 3E 39 3C C8 F7 3F 27 A8 02 38 58 74 BE 4C 06>)
(   3,<2022-04-29 02:29:32.741 +0100>,<nmruser>,<chmnmr400hd>,<proc2d>,<TopSpin 3.5.7>,
      <Start of raw data processing
       xfb same F2: SI = 2K WDW = 4 SSB = 2 FT_mod = 6 PKNL = 1 PHC0 = -85.69226 PHC1 = 2.679684 F1: SI = 1K ME_mod = 2 NCOEF = 32 WDW = 4 SSB = 2 FT_mod = 6 FCOR = 0.5 PHC0 = -4.8 PHC1 = 0
       data hash MD5: 2K * 1K
       DE 6C A7 20 6D 29 64 42 44 71 61 D9 F2 62 4B 70>)
(   4,<2022-04-29 02:29:32.829 +0100>,<nmruser>,<chmnmr400hd>,<proc2d>,<TopSpin 3.5.7>,
      <abs2 F2: ABSG = 5 ABSF1 = 8.567754 ABSF2 = -0.4205578
       data hash MD5: 2K * 1K
       5E 50 0C 96 DB 4E 37 76 70 1C C8 50 42 A0 BE 6C>)
(   5,<2022-04-29 02:29:32.892 +0100>,<nmruser>,<chmnmr400hd>,<proc2d>,<TopSpin 3.5.7>,
      <abs1 F1: ABSG = 5 ABSF1 = 158.3671 ABSF2 = -8.3671
       data hash MD5: 2K * 1K
       62 19 DC 5D 7F 6E 61 DE C5 95 E2 5C 51 81 96 AC>)
##END=

$$ hash MD5
$$ AB FB 83 CB F0 0B EB 39 A0 5A 99 D2 B3 12 E5 A7
