# Supplementary material for: Modular Synthesis of α,α-Diaryl α-Amino Esters via Bi(V)-Mediated Arylation/SN2-Displacement of Kukhtin–Ramirez Intermediates
Source: Org Lett. 2022 Oct 24;24(43):8002–7. doi: 10.1021/acs.orglett.2c03201 (PMC9641671; doi:10.1021/acs.orglett.2c03201)
Supplement: Supplementary file 7 — ol2c03201_si_007.zip [file ol2c03201_si_007.zip › FID_28-32/28/28_HSQC/pdata/1/clevels]

##TITLE= Parameter file, TopSpin 3.5 pl 7
##JCAMPDX= 5.0
##DATATYPE= Parameter Values
##NPOINTS= 2	$$ modification sequence number
##ORIGIN= Bruker BioSpin GmbH
##OWNER= nmruser
$$ 2022-04-29 02:29:33.223 +0100  nmruser@chmnmr400hd
$$ /opt/topspin-data/data/pcxac8/nmr/pcxac8.AC336_productdry/5/pdata/1/clevels
$$ process /opt/topspin3.5pl7/prog/mod/proc2d
##$LEVELS= (0..255)
19623.24 -19623.24 23517.07 -23517.07 28183.57 -28183.57 33776.03 -33776.03
40478.2 -40478.2 48510.29 -48510.29 58136.18 -58136.18 69672.14 -69672.14
83497.17 -83497.17 100065.5 -100065.5 119921.49 -119921.49 143717.5 -143717.5
172235.35 -172235.35 206411.99 -206411.99 247370.29 -247370.29 296455.95
-296455.95 355281.67 -355281.67 425780.17 -425780.17 510267.67 -510267.67
611520.03 -611520.03 732863.87 -732863.87 878285.96 -878285.96 1052564.14
-1052564.14 1261424.31 -1261424.31 1511728.58 -1511728.58 1811700.7 -1811700.7
2171196.25 -2171196.25 2602026.45 -2602026.45 3118346.24 -3118346.24 3737119.31
-3737119.31 0 0 0 0 0 0 0 0 0 0 0 0 0 0 0 0 0 0 0 0 0 0 0 0 0 0 0 0 0 0
0 0 0 0 0 0 0 0 0 0 0 0 0 0 0 0 0 0 0 0 0 0 0 0 0 0 0 0 0 0 0 0 0 0 0 0
0 0 0 0 0 0 0 0 0 0 0 0 0 0 0 0 0 0 0 0 0 0 0 0 0 0 0 0 0 0 0 0 0 0 0 0
0 0 0 0 0 0 0 0 0 0 0 0 0 0 0 0 0 0 0 0 0 0 0 0 0 0 0 0 0 0 0 0 0 0 0 0
0 0 0 0 0 0 0 0 0 0 0 0 0 0 0 0 0 0 0 0 0 0 0 0 0 0 0 0 0 0 0 0 0 0 0 0
0 0 0 0 0 0 0 0 0 0 0 0 0 0 0 0 0 0 0 0 0 0
##$LEVSIGN= 3
##$MAXLEV= 30
##$METHOD= 0
##$NEGBASE= -19623.24
##$NEGINCR= 1.8
##$POSBASE= 19623.24
##$POSINCR= 1.8
##END=
