# Supplementary material for: Modular Synthesis of α,α-Diaryl α-Amino Esters via Bi(V)-Mediated Arylation/SN2-Displacement of Kukhtin–Ramirez Intermediates
Source: Org Lett. 2022 Oct 24;24(43):8002–7. doi: 10.1021/acs.orglett.2c03201 (PMC9641671; doi:10.1021/acs.orglett.2c03201)
Supplement: Supplementary file 7 — ol2c03201_si_007.zip [file ol2c03201_si_007.zip › FID_28-32/28/28_HSQC/pdata/1/parm.txt]

Current Data Parameters
NAME     pcxac8.AC336_productdry              
EXPNO                 5              
PROCNO                1              

F2 - Acquisition Parameters
Date_          20220429              
Time               1.48 h            
INSTRUM        av3400hd              
PROBHD   Z122623_0053 (              
PULPROG  hsqcedetgpsp.3              
TD                 1190              
SOLVENT           CDCl3              
NS                    4              
DS                   32              
SWH            3597.122 Hz           
FIDRES         6.045584 Hz           
AQ            0.1654100 sec          
RG               198.43              
DW              139.000 usec         
DE                10.00 usec         
TE                298.0 K            
CNST2       145.0000000              
D0           0.00000300 sec          
D1           1.00000000 sec          
D4           0.00172414 sec          
D11          0.03000000 sec          
D16          0.00020000 sec          
D21          0.00360000 sec          
IN0          0.00002980 sec          
TDav                  1              
SFO1        400.2016303 MHz          
NUC1                 1H              
P1                10.22 usec         
P2                20.44 usec         
P28      0 usec         
PLW1        10.00000000 W            
SFO2        100.6379173 MHz          
NUC2                13C              
CPDPRG[2          garp4              
P3                10.70 usec         
P14              500.00 usec         
P31             2119.00 usec         
PCPD2             80.00 usec         
PLW0     0 W            
PLW2        38.00000000 W            
PLW12        0.67978001 W            
SPNAM[3] Crp60,0.5,20.1              
SPOAL3            0.500              
SPOFFS3  0 Hz           
SPW3         6.64729977 W            
SPNAM[18  Crp60_xfilt.2              
SPOAL18           0.500              
SPOFFS18 0 Hz           
SPW18        1.28059995 W            
GPNAM[1]     SMSQ10.100              
GPZ1              80.00 %            
GPNAM[2]     SMSQ10.100              
GPZ2              20.10 %            
P16             1000.00 usec         

F1 - Acquisition parameters
TD                  512              
SFO1           100.6379 MHz          
FIDRES        65.541107 Hz           
SW              166.722 ppm          
FnMODE    Echo-Antiecho              

F2 - Processing parameters
SI                 2048              
SF          400.2000000 MHz          
WDW               QSINE              
SSB                   2              
LB       0 Hz           
GB       0              
PC                 1.40              

F1 - Processing parameters
SI                 1024              
MC2       echo-antiecho              
SF          100.6303700 MHz          
WDW               QSINE              
SSB                   2              
LB       0 Hz           
GB       0              
