# Supplementary material for: Modular Synthesis of α,α-Diaryl α-Amino Esters via Bi(V)-Mediated Arylation/SN2-Displacement of Kukhtin–Ramirez Intermediates
Source: Org Lett. 2022 Oct 24;24(43):8002–7. doi: 10.1021/acs.orglett.2c03201 (PMC9641671; doi:10.1021/acs.orglett.2c03201)
Supplement: Supplementary file 7 — ol2c03201_si_007.zip [file ol2c03201_si_007.zip › FID_28-32/28/28_HSQC/pdata/1000/auditp.txt]

##TITLE= Audit trail, TopSpin 3.5 pl 7
##JCAMPDX= 5.01
##ORIGIN= Bruker BioSpin GmbH
##OWNER= nmruser
$$ /opt/topspin-data/data/pcxac8/nmr/pcxac8.AC336_productdry/5/pdata/1000/auditp.txt
##AUDIT TRAIL=  $$ (NUMBER, WHEN, WHO, WHERE, PROCESS, VERSION, WHAT)
(   1,<2022-04-29 02:29:32.471 +0100>,<nmruser>,<chmnmr400hd>,<mvrow>,<TopSpin 3.5.7>,
      <rsr 105 from
       1 5 "pcxac8.AC336_productdry" "/opt/topspin-data/data/pcxac8/nmr"
       data hash MD5: 2K
       69 26 84 4A 1B D9 6B 93 60 EA A0 60 7C E1 E4 54>)
(   2,<2022-04-29 02:29:32.479 +0100>,<nmruser>,<chmnmr400hd>,<proc1d>,<TopSpin 3.5.7>,
      <add DC = 1 DATMOD = 1 of
       1000 5 "pcxac8.AC336_productdry" "/opt/topspin-data/data/pcxac8/nmr"
       1001 5 "pcxac8.AC336_productdry" "/opt/topspin-data/data/pcxac8/nmr"
       data hash MD5: 2K
       58 DA 25 FB FA EB B3 BE 91 25 59 3F 3A 06 FF FC>)
(   3,<2022-04-29 02:29:32.485 +0100>,<nmruser>,<chmnmr400hd>,<proc1d>,<TopSpin 3.5.7>,
      <add DC = 1 DATMOD = 1 of
       1000 5 "pcxac8.AC336_productdry" "/opt/topspin-data/data/pcxac8/nmr"
       1001 5 "pcxac8.AC336_productdry" "/opt/topspin-data/data/pcxac8/nmr"
       data hash MD5: 2K
       57 B5 34 C8 CF 62 4B 24 2A 48 92 3C 3D C3 DC E4>)
(   4,<2022-04-29 02:29:32.490 +0100>,<nmruser>,<chmnmr400hd>,<proc1d>,<TopSpin 3.5.7>,
      <add DC = 1 DATMOD = 1 of
       1000 5 "pcxac8.AC336_productdry" "/opt/topspin-data/data/pcxac8/nmr"
       1001 5 "pcxac8.AC336_productdry" "/opt/topspin-data/data/pcxac8/nmr"
       data hash MD5: 2K
       88 51 3E 64 5A 50 AC 75 E1 0C 5B 3F 2C 2F 82 8A>)
(   5,<2022-04-29 02:29:32.496 +0100>,<nmruser>,<chmnmr400hd>,<proc1d>,<TopSpin 3.5.7>,
      <add DC = 1 DATMOD = 1 of
       1000 5 "pcxac8.AC336_productdry" "/opt/topspin-data/data/pcxac8/nmr"
       1001 5 "pcxac8.AC336_productdry" "/opt/topspin-data/data/pcxac8/nmr"
       data hash MD5: 2K
       83 F4 37 90 8E DF 00 F7 3F 0F 53 56 F4 98 06 BE>)
(   6,<2022-04-29 02:29:32.501 +0100>,<nmruser>,<chmnmr400hd>,<proc1d>,<TopSpin 3.5.7>,
      <add DC = 1 DATMOD = 1 of
       1000 5 "pcxac8.AC336_productdry" "/opt/topspin-data/data/pcxac8/nmr"
       1001 5 "pcxac8.AC336_productdry" "/opt/topspin-data/data/pcxac8/nmr"
       data hash MD5: 2K
       44 B1 12 89 FC 16 FC C4 5F F9 F6 A4 0F B4 26 DC>)
(   7,<2022-04-29 02:29:32.507 +0100>,<nmruser>,<chmnmr400hd>,<proc1d>,<TopSpin 3.5.7>,
      <add DC = 1 DATMOD = 1 of
       1000 5 "pcxac8.AC336_productdry" "/opt/topspin-data/data/pcxac8/nmr"
       1001 5 "pcxac8.AC336_productdry" "/opt/topspin-data/data/pcxac8/nmr"
       data hash MD5: 2K
       36 C2 F6 53 BD 5A E3 26 C9 6E 4D 3C 2C AA 50 EE>)
(   8,<2022-04-29 02:29:32.513 +0100>,<nmruser>,<chmnmr400hd>,<proc1d>,<TopSpin 3.5.7>,
      <add DC = 1 DATMOD = 1 of
       1000 5 "pcxac8.AC336_productdry" "/opt/topspin-data/data/pcxac8/nmr"
       1001 5 "pcxac8.AC336_productdry" "/opt/topspin-data/data/pcxac8/nmr"
       data hash MD5: 2K
       65 A8 25 9A AB 02 56 8E 8F 7D ED 76 3A 06 12 32>)
(   9,<2022-04-29 02:29:32.518 +0100>,<nmruser>,<chmnmr400hd>,<proc1d>,<TopSpin 3.5.7>,
      <add DC = 1 DATMOD = 1 of
       1000 5 "pcxac8.AC336_productdry" "/opt/topspin-data/data/pcxac8/nmr"
       1001 5 "pcxac8.AC336_productdry" "/opt/topspin-data/data/pcxac8/nmr"
       data hash MD5: 2K
       21 E2 D0 A0 62 A6 69 2C 24 1E 49 E7 8C 19 65 F8>)
(  10,<2022-04-29 02:29:32.524 +0100>,<nmruser>,<chmnmr400hd>,<proc1d>,<TopSpin 3.5.7>,
      <add DC = 1 DATMOD = 1 of
       1000 5 "pcxac8.AC336_productdry" "/opt/topspin-data/data/pcxac8/nmr"
       1001 5 "pcxac8.AC336_productdry" "/opt/topspin-data/data/pcxac8/nmr"
       data hash MD5: 2K
       F5 8F 3D 1A C9 DD A7 5C 07 4D 3D EE 83 65 B0 24>)
(  11,<2022-04-29 02:29:32.530 +0100>,<nmruser>,<chmnmr400hd>,<proc1d>,<TopSpin 3.5.7>,
      <add DC = 1 DATMOD = 1 of
       1000 5 "pcxac8.AC336_productdry" "/opt/topspin-data/data/pcxac8/nmr"
       1001 5 "pcxac8.AC336_productdry" "/opt/topspin-data/data/pcxac8/nmr"
       data hash MD5: 2K
       A2 F5 80 4B E0 E8 76 D0 0E 65 99 7E EE 23 FF 8F>)
(  12,<2022-04-29 02:29:32.561 +0100>,<nmruser>,<chmnmr400hd>,<proc1d>,<TopSpin 3.5.7>,
      <apk0 
       data hash MD5: 2K
       F1 48 E1 3F 11 8C 89 42 8F 27 A5 91 2B F6 F1 71>)
##END=

$$ hash MD5
$$ 84 FD DD 28 19 DB F0 CC 51 85 D9 DC AC 26 08 03
