# Supplementary material for: Modular Synthesis of α,α-Diaryl α-Amino Esters via Bi(V)-Mediated Arylation/SN2-Displacement of Kukhtin–Ramirez Intermediates
Source: Org Lett. 2022 Oct 24;24(43):8002–7. doi: 10.1021/acs.orglett.2c03201 (PMC9641671; doi:10.1021/acs.orglett.2c03201)
Supplement: Supplementary file 7 — ol2c03201_si_007.zip [file ol2c03201_si_007.zip › FID_28-32/28/28_HSQC/pdata/1001/auditp.txt]

##TITLE= Audit trail, TopSpin 3.5 pl 7
##JCAMPDX= 5.01
##ORIGIN= Bruker BioSpin GmbH
##OWNER= nmruser
$$ /opt/topspin-data/data/pcxac8/nmr/pcxac8.AC336_productdry/5/pdata/1001/auditp.txt
##AUDIT TRAIL=  $$ (NUMBER, WHEN, WHO, WHERE, PROCESS, VERSION, WHAT)
(   1,<2022-04-29 02:29:32.526 +0100>,<nmruser>,<chmnmr400hd>,<mvrow>,<TopSpin 3.5.7>,
      <rsr 824 from
       1 5 "pcxac8.AC336_productdry" "/opt/topspin-data/data/pcxac8/nmr"
       data hash MD5: 2K
       D8 96 6C 4D 19 9A 9F 61 77 D0 F0 7C B4 2D 04 7F>)
##END=

$$ hash MD5
$$ 37 8E 18 B1 FD 00 BF CB B4 25 6B 81 AA 48 2A 19
