# Supplementary material for: Modular Synthesis of α,α-Diaryl α-Amino Esters via Bi(V)-Mediated Arylation/SN2-Displacement of Kukhtin–Ramirez Intermediates
Source: Org Lett. 2022 Oct 24;24(43):8002–7. doi: 10.1021/acs.orglett.2c03201 (PMC9641671; doi:10.1021/acs.orglett.2c03201)
Supplement: Supplementary file 8 — ol2c03201_si_008.zip [file ol2c03201_si_008.zip]

Archive with 1,315 entries (1,180 files):
- FID_33-38/33/
- FID_33-38/33/33_13C/
- FID_33-38/33/33_13C/acqu
- FID_33-38/33/33_13C/acqus
- FID_33-38/33/33_13C/audita.txt
- FID_33-38/33/33_13C/cpdprg2
- FID_33-38/33/33_13C/fid
- FID_33-38/33/33_13C/format.temp
- FID_33-38/33/33_13C/pdata/
- FID_33-38/33/33_13C/pdata/1/
- FID_33-38/33/33_13C/pdata/1/1i
- FID_33-38/33/33_13C/pdata/1/1r
- FID_33-38/33/33_13C/pdata/1/auditp.txt
- FID_33-38/33/33_13C/pdata/1/intrng
- FID_33-38/33/33_13C/pdata/1/outd
- FID_33-38/33/33_13C/pdata/1/parm.txt
- FID_33-38/33/33_13C/pdata/1/peaklist.xml
- FID_33-38/33/33_13C/pdata/1/peaks
- FID_33-38/33/33_13C/pdata/1/proc
- FID_33-38/33/33_13C/pdata/1/procs
- FID_33-38/33/33_13C/prosol_History
- FID_33-38/33/33_13C/pulseprogram
- FID_33-38/33/33_13C/scon2
- FID_33-38/33/33_13C/uxnmr.par
- FID_33-38/33/33_19F/
- FID_33-38/33/33_19F/100002/
- FID_33-38/33/33_19F/100002/acqu
- FID_33-38/33/33_19F/100002/acqus
- FID_33-38/33/33_19F/100002/audita.txt
- FID_33-38/33/33_19F/100002/fid
- FID_33-38/33/33_19F/100002/format.temp
- FID_33-38/33/33_19F/100002/fq1list
- FID_33-38/33/33_19F/100002/pdata/
- FID_33-38/33/33_19F/100002/pdata/1/
- FID_33-38/33/33_19F/100002/pdata/1/1i
- FID_33-38/33/33_19F/100002/pdata/1/1r
- FID_33-38/33/33_19F/100002/pdata/1/auditp.txt
- FID_33-38/33/33_19F/100002/pdata/1/intrng
- FID_33-38/33/33_19F/100002/pdata/1/outd
- FID_33-38/33/33_19F/100002/pdata/1/proc
- FID_33-38/33/33_19F/100002/pdata/1/procs
- FID_33-38/33/33_19F/100002/pdata/1/title
- FID_33-38/33/33_19F/100002/precom.output
- FID_33-38/33/33_19F/100002/prosol_History
- FID_33-38/33/33_19F/100002/pulseprogram
- FID_33-38/33/33_19F/100002/scon2
- FID_33-38/33/33_19F/100002/shimvalues
- FID_33-38/33/33_19F/100002/specpar
- FID_33-38/33/33_19F/100002/stanprogram18097
- FID_33-38/33/33_19F/100002/uxnmr.info
- FID_33-38/33/33_19F/100002/uxnmr.par
- FID_33-38/33/33_19F/100002/vtc_pid_settings
- FID_33-38/33/33_19F/2/
- FID_33-38/33/33_19F/2/acqu
- FID_33-38/33/33_19F/2/acqus
- FID_33-38/33/33_19F/2/audita.txt
- FID_33-38/33/33_19F/2/fid
- FID_33-38/33/33_19F/2/format.temp
- FID_33-38/33/33_19F/2/fq1list
- FID_33-38/33/33_19F/2/pdata/
- FID_33-38/33/33_19F/2/pdata/1/
- FID_33-38/33/33_19F/2/pdata/1/1i
- FID_33-38/33/33_19F/2/pdata/1/1r
- FID_33-38/33/33_19F/2/pdata/1/auditp.txt
- FID_33-38/33/33_19F/2/pdata/1/intrng
- FID_33-38/33/33_19F/2/pdata/1/outd
- FID_33-38/33/33_19F/2/pdata/1/parm.txt
- FID_33-38/33/33_19F/2/pdata/1/pcxac8.AC292_product_2_1.pdf
- FID_33-38/33/33_19F/2/pdata/1/peaklist.xml
- FID_33-38/33/33_19F/2/pdata/1/peakrng
- FID_33-38/33/33_19F/2/pdata/1/peaks
- FID_33-38/33/33_19F/2/pdata/1/proc
- FID_33-38/33/33_19F/2/pdata/1/procs
- FID_33-38/33/33_19F/2/pdata/1/title
- FID_33-38/33/33_19F/2/precom.output
- FID_33-38/33/33_19F/2/prosol_History
- FID_33-38/33/33_19F/2/pulseprogram
- FID_33-38/33/33_19F/2/scon2
- FID_33-38/33/33_19F/2/shimvalues
- FID_33-38/33/33_19F/2/specpar
- FID_33-38/33/33_19F/2/stanprogram18097
- FID_33-38/33/33_19F/2/uxnmr.info
- FID_33-38/33/33_19F/2/uxnmr.par
- FID_33-38/33/33_19F/2/vtc_pid_settings
- FID_33-38/33/33_1H/
- FID_33-38/33/33_1H/acqu
- FID_33-38/33/33_1H/acqus
- FID_33-38/33/33_1H/audita.txt
- FID_33-38/33/33_1H/fid
- FID_33-38/33/33_1H/format.temp
- FID_33-38/33/33_1H/fq1list
- FID_33-38/33/33_1H/pdata/
- FID_33-38/33/33_1H/pdata/1/
- FID_33-38/33/33_1H/pdata/1/1i
- FID_33-38/33/33_1H/pdata/1/1r
- FID_33-38/33/33_1H/pdata/1/auditp.txt
- FID_33-38/33/33_1H/pdata/1/intrng
- FID_33-38/33/33_1H/pdata/1/outd
- FID_33-38/33/33_1H/pdata/1/parm.txt
- FID_33-38/33/33_1H/pdata/1/pcxac8.AC292_product_1_1.pdf
- FID_33-38/33/33_1H/pdata/1/peaklist.xml
- FID_33-38/33/33_1H/pdata/1/peakrng
- FID_33-38/33/33_1H/pdata/1/peaks
- FID_33-38/33/33_1H/pdata/1/proc
- FID_33-38/33/33_1H/pdata/1/procs
- FID_33-38/33/33_1H/pdata/1/title
- FID_33-38/33/33_1H/precom.output
- FID_33-38/33/33_1H/prosol_History
- FID_33-38/33/33_1H/pulseprogram
- FID_33-38/33/33_1H/scon2
- FID_33-38/33/33_1H/shimvalues
- FID_33-38/33/33_1H/specpar
- FID_33-38/33/33_1H/stanprogram18097
- FID_33-38/33/33_1H/uxnmr.info
- FID_33-38/33/33_1H/uxnmr.par
- FID_33-38/33/33_1H/vtc_pid_settings
- FID_33-38/34/
- FID_33-38/34/34_13C/
- FID_33-38/34/34_13C/acqu
- FID_33-38/34/34_13C/acqus
- FID_33-38/34/34_13C/audita.txt
- FID_33-38/34/34_13C/cpdprg2
- FID_33-38/34/34_13C/fid
- FID_33-38/34/34_13C/format.temp
- FID_33-38/34/34_13C/fq1list
- FID_33-38/34/34_13C/pdata/
- FID_33-38/34/34_13C/pdata/1/
- FID_33-38/34/34_13C/pdata/1/1i
- FID_33-38/34/34_13C/pdata/1/1r
- FID_33-38/34/34_13C/pdata/1/auditp.txt
- FID_33-38/34/34_13C/pdata/1/intrng
- FID_33-38/34/34_13C/pdata/1/outd
- FID_33-38/34/34_13C/pdata/1/parm.txt
- FID_33-38/34/34_13C/pdata/1/pcxac8.AC295_product_1_1.pdf
- FID_33-38/34/34_13C/pdata/1/peaklist.xml
- FID_33-38/34/34_13C/pdata/1/peakrng
- FID_33-38/34/34_13C/pdata/1/peaks
- FID_33-38/34/34_13C/pdata/1/proc
- FID_33-38/34/34_13C/pdata/1/procs
- FID_33-38/34/34_13C/pdata/1/title
- FID_33-38/34/34_13C/precom.output
- FID_33-38/34/34_13C/prosol_History
- FID_33-38/34/34_13C/pulseprogram
- FID_33-38/34/34_13C/scon2
- FID_33-38/34/34_13C/shimvalues
- FID_33-38/34/34_13C/specpar
- FID_33-38/34/34_13C/stanprogram22002
- FID_33-38/34/34_13C/uxnmr.info
- FID_33-38/34/34_13C/uxnmr.par
- FID_33-38/34/34_13C/vtc_pid_settings
- FID_33-38/34/34_19F/
- FID_33-38/34/34_19F/100002/
- FID_33-38/34/34_19F/100002/acqu
- FID_33-38/34/34_19F/100002/acqus
- FID_33-38/34/34_19F/100002/audita.txt
- FID_33-38/34/34_19F/100002/fid
- FID_33-38/34/34_19F/100002/format.temp
- FID_33-38/34/34_19F/100002/fq1list
- FID_33-38/34/34_19F/100002/pdata/
- FID_33-38/34/34_19F/100002/pdata/1/
- FID_33-38/34/34_19F/100002/pdata/1/1i
- FID_33-38/34/34_19F/100002/pdata/1/1r
- FID_33-38/34/34_19F/100002/pdata/1/auditp.txt
- FID_33-38/34/34_19F/100002/pdata/1/intrng
- FID_33-38/34/34_19F/100002/pdata/1/outd
- FID_33-38/34/34_19F/100002/pdata/1/proc
- FID_33-38/34/34_19F/100002/pdata/1/procs
- FID_33-38/34/34_19F/100002/pdata/1/title
- FID_33-38/34/34_19F/100002/precom.output
- FID_33-38/34/34_19F/100002/prosol_History
- FID_33-38/34/34_19F/100002/pulseprogram
- FID_33-38/34/34_19F/100002/scon2
- FID_33-38/34/34_19F/100002/shimvalues
- FID_33-38/34/34_19F/100002/specpar
- FID_33-38/34/34_19F/100002/stanprogram16110
- FID_33-38/34/34_19F/100002/uxnmr.info
- FID_33-38/34/34_19F/100002/uxnmr.par
- FID_33-38/34/34_19F/100002/vtc_pid_settings
- FID_33-38/34/34_19F/2/
- FID_33-38/34/34_19F/2/acqu
- FID_33-38/34/34_19F/2/acqus
- FID_33-38/34/34_19F/2/audita.txt
- FID_33-38/34/34_19F/2/fid
- FID_33-38/34/34_19F/2/format.temp
- FID_33-38/34/34_19F/2/fq1list
- FID_33-38/34/34_19F/2/pdata/
- FID_33-38/34/34_19F/2/pdata/1/
- FID_33-38/34/34_19F/2/pdata/1/1i
- FID_33-38/34/34_19F/2/pdata/1/1r
- FID_33-38/34/34_19F/2/pdata/1/auditp.txt
- FID_33-38/34/34_19F/2/pdata/1/intrng
- FID_33-38/34/34_19F/2/pdata/1/outd
- FID_33-38/34/34_19F/2/pdata/1/parm.txt
- FID_33-38/34/34_19F/2/pdata/1/pcxac8.AC295_product_2_1.pdf
- FID_33-38/34/34_19F/2/pdata/1/peaklist.xml
- FID_33-38/34/34_19F/2/pdata/1/peakrng
- FID_33-38/34/34_19F/2/pdata/1/peaks
- FID_33-38/34/34_19F/2/pdata/1/proc
- FID_33-38/34/34_19F/2/pdata/1/procs
- FID_33-38/34/34_19F/2/pdata/1/title
- FID_33-38/34/34_19F/2/precom.output
- FID_33-38/34/34_19F/2/prosol_History
- FID_33-38/34/34_19F/2/pulseprogram
- FID_33-38/34/34_19F/2/scon2
- FID_33-38/34/34_19F/2/shimvalues
- FID_33-38/34/34_19F/2/specpar
- FID_33-38/34/34_19F/2/stanprogram16110
- FID_33-38/34/34_19F/2/uxnmr.info
- FID_33-38/34/34_19F/2/uxnmr.par
- FID_33-38/34/34_19F/2/vtc_pid_settings
- FID_33-38/34/34_1H/
- FID_33-38/34/34_1H/acqu
- FID_33-38/34/34_1H/acqus
- FID_33-38/34/34_1H/audita.txt
- FID_33-38/34/34_1H/fid
- FID_33-38/34/34_1H/format.temp
- FID_33-38/34/34_1H/fq1list
- FID_33-38/34/34_1H/pdata/
- FID_33-38/34/34_1H/pdata/1/
- FID_33-38/34/34_1H/pdata/1/1i
- FID_33-38/34/34_1H/pdata/1/1r
- FID_33-38/34/34_1H/pdata/1/auditp.txt
- FID_33-38/34/34_1H/pdata/1/intrng
- FID_33-38/34/34_1H/pdata/1/outd
- FID_33-38/34/34_1H/pdata/1/parm.txt
- FID_33-38/34/34_1H/pdata/1/pcxac8.AC295_product_1_1.pdf
- FID_33-38/34/34_1H/pdata/1/peaklist.xml
- FID_33-38/34/34_1H/pdata/1/peakrng
- FID_33-38/34/34_1H/pdata/1/peaks
- FID_33-38/34/34_1H/pdata/1/proc
- FID_33-38/34/34_1H/pdata/1/procs
- FID_33-38/34/34_1H/pdata/1/title
- FID_33-38/34/34_1H/precom.output
- FID_33-38/34/34_1H/prosol_History
- FID_33-38/34/34_1H/pulseprogram
- FID_33-38/34/34_1H/scon2
- FID_33-38/34/34_1H/shimvalues
- FID_33-38/34/34_1H/specpar
- FID_33-38/34/34_1H/stanprogram16110
- FID_33-38/34/34_1H/uxnmr.info
- FID_33-38/34/34_1H/uxnmr.par
- FID_33-38/34/34_1H/vtc_pid_settings
- FID_33-38/35/
- FID_33-38/35/35_13C/
- FID_33-38/35/35_13C/acqu
- FID_33-38/35/35_13C/acqus
- FID_33-38/35/35_13C/audita.txt
- FID_33-38/35/35_13C/cpdprg2
- FID_33-38/35/35_13C/fid
- FID_33-38/35/35_13C/format.temp
- FID_33-38/35/35_13C/fq1list
- FID_33-38/35/35_13C/pdata/
- FID_33-38/35/35_13C/pdata/1/
- FID_33-38/35/35_13C/pdata/1/1i
- FID_33-38/35/35_13C/pdata/1/1r
- FID_33-38/35/35_13C/pdata/1/auditp.txt
- FID_33-38/35/35_13C/pdata/1/intrng
- FID_33-38/35/35_13C/pdata/1/outd
- FID_33-38/35/35_13C/pdata/1/parm.txt
- FID_33-38/35/35_13C/pdata/1/pcxac8.AC306_13C_1_1.pdf
- FID_33-38/35/35_13C/pdata/1/peaklist.xml
- FID_33-38/35/35_13C/pdata/1/peakrng
- FID_33-38/35/35_13C/pdata/1/peaks
- FID_33-38/35/35_13C/pdata/1/proc
- FID_33-38/35/35_13C/pdata/1/procs
- FID_33-38/35/35_13C/pdata/1/title
- FID_33-38/35/35_13C/precom.output
- FID_33-38/35/35_13C/prosol_History
- FID_33-38/35/35_13C/pulseprogram
- FID_33-38/35/35_13C/scon2
- FID_33-38/35/35_13C/shimvalues
- FID_33-38/35/35_13C/specpar
- FID_33-38/35/35_13C/stanprogram618
- FID_33-38/35/35_13C/uxnmr.info
- FID_33-38/35/35_13C/uxnmr.par
- FID_33-38/35/35_13C/vtc_pid_settings
- FID_33-38/35/35_19F/
- FID_33-38/35/35_19F/100002/
- FID_33-38/35/35_19F/100002/acqu
- FID_33-38/35/35_19F/100002/acqus
- FID_33-38/35/35_19F/100002/audita.txt
- FID_33-38/35/35_19F/100002/fid
- FID_33-38/35/35_19F/100002/format.temp
- FID_33-38/35/35_19F/100002/fq1list
- FID_33-38/35/35_19F/100002/pdata/
- FID_33-38/35/35_19F/100002/pdata/1/
- FID_33-38/35/35_19F/100002/pdata/1/outd
- FID_33-38/35/35_19F/100002/pdata/1/proc
- FID_33-38/35/35_19F/100002/pdata/1/procs
- FID_33-38/35/35_19F/100002/pdata/1/title
- FID_33-38/35/35_19F/100002/precom.output
- FID_33-38/35/35_19F/100002/prosol_History
- FID_33-38/35/35_19F/100002/pulseprogram
- FID_33-38/35/35_19F/100002/scon2
- FID_33-38/35/35_19F/100002/shimvalues
- FID_33-38/35/35_19F/100002/specpar
- FID_33-38/35/35_19F/100002/stanprogram618
- FID_33-38/35/35_19F/100002/uxnmr.info
- FID_33-38/35/35_19F/100002/uxnmr.par
- FID_33-38/35/35_19F/100002/vtc_pid_settings
[truncated: 1,015 more entries]
