# Supplementary material for: Modular Synthesis of α,α-Diaryl α-Amino Esters via Bi(V)-Mediated Arylation/SN2-Displacement of Kukhtin–Ramirez Intermediates
Source: Org Lett. 2022 Oct 24;24(43):8002–7. doi: 10.1021/acs.orglett.2c03201 (PMC9641671; doi:10.1021/acs.orglett.2c03201)
Supplement: Supplementary file 8 — ol2c03201_si_008.zip [file ol2c03201_si_008.zip › FID_33-38/33/33_13C/audita.txt]

##TITLE= Audit trail, TOPSPIN		Version 2.1
##JCAMPDX= 5.01
##ORIGIN= Bruker BioSpin GmbH
##OWNER= nmruser
$$ /opt/topspin/data/pcxac8/nmr/pcxac8.AC292_product13C/1/audita.txt
##AUDIT TRAIL=  $$ (NUMBER, WHEN, WHO, WHERE, PROCESS, VERSION, WHAT)
(   1,<2022-03-09 23:09:26.141 +0000>,<nmruser>,<brukav400>,<go>,<TOPSPIN 2.1>,
      <created by zg
	started at 2022-03-09 21:12:15.579 +0000,
	POWCHK disabled, PULCHK disabled,
       configuration hash MD5:
       F1 6B 38 E3 7A 95 82 F8 60 5D CB 41 01 E3 15 01
       data hash MD5: 32K
       20 A3 99 27 8E 00 A6 92 32 F1 F8 0D 2C 22 23 34>)
(   2,<2022-03-09 23:09:36.563 +0000>,<nmruser>,<brukav400>,<audit>,<TOPSPIN 2.1>,
      <user comment:
       ICON-NMR User ID: pcxac8
       data hash MD5: 32K
       20 A3 99 27 8E 00 A6 92 32 F1 F8 0D 2C 22 23 34>)
##END=

$$ hash MD5
$$ AE 6A 2B 0E A9 3B E0 FB DD 99 9A 32 C0 34 5F 85
