# Supplementary material for: Modular Synthesis of α,α-Diaryl α-Amino Esters via Bi(V)-Mediated Arylation/SN2-Displacement of Kukhtin–Ramirez Intermediates
Source: Org Lett. 2022 Oct 24;24(43):8002–7. doi: 10.1021/acs.orglett.2c03201 (PMC9641671; doi:10.1021/acs.orglett.2c03201)
Supplement: Supplementary file 8 — ol2c03201_si_008.zip [file ol2c03201_si_008.zip › FID_33-38/33/33_13C/pdata/1/auditp.txt]

##TITLE= Audit trail, TOPSPIN		Version 2.1
##JCAMPDX= 5.01
##ORIGIN= Bruker BioSpin GmbH
##OWNER= nmruser
$$ /opt/topspin/data/pcxac8/nmr/pcxac8.AC292_product13C/1/pdata/1/auditp.txt
##AUDIT TRAIL=  $$ (NUMBER, WHEN, WHO, WHERE, PROCESS, VERSION, WHAT)
(   1,<2022-03-09 23:09:26.141 +0000>,<nmruser>,<brukav400>,<go>,<TOPSPIN 2.1>,
      <created by zg
	started at 2022-03-09 21:12:15.579 +0000,
	POWCHK disabled, PULCHK disabled,
       configuration hash MD5:
       F1 6B 38 E3 7A 95 82 F8 60 5D CB 41 01 E3 15 01
       data hash MD5: 32K
       20 A3 99 27 8E 00 A6 92 32 F1 F8 0D 2C 22 23 34>)
(   2,<2022-03-09 23:09:35.689 +0000>,<nmruser>,<brukav400>,<proc1d>,<TOPSPIN 2.1>,
      <Start of raw data processing
       ef BC_mod = 2 LB = 1 FT_mod = 6 PKNL = 1 SI = 32K 
       data hash MD5: 32K
       48 D1 54 4F A8 E6 B5 09 21 C0 DF 11 0A 62 4B F2>)
(   3,<2022-03-09 23:09:35.919 +0000>,<nmruser>,<brukav400>,<proc1d>,<TOPSPIN 2.1>,
      <apk 
       data hash MD5: 32K
       EC ED DD 44 05 22 FC EE 1B 5B DB 3F 7D 56 68 D3>)
(   4,<2022-03-09 23:09:35.939 +0000>,<nmruser>,<brukav400>,<proc1d>,<TOPSPIN 2.1>,
      <abs ABSG = 5 
       data hash MD5: 32K
       17 65 DE D1 CF 63 FD E8 99 3F 99 89 69 9B 6B B5>)
(   5,<2022-03-09 23:09:36.569 +0000>,<nmruser>,<brukav400>,<audit>,<TOPSPIN 2.1>,
      <user comment:
       ICON-NMR User ID: pcxac8
       data hash MD5: 32K
       17 65 DE D1 CF 63 FD E8 99 3F 99 89 69 9B 6B B5>)
##END=

$$ hash MD5
$$ ED F8 38 7D BD 46 FB 13 41 5D EC 28 3B E9 0A 34
