# Supplementary material for: Modular Synthesis of α,α-Diaryl α-Amino Esters via Bi(V)-Mediated Arylation/SN2-Displacement of Kukhtin–Ramirez Intermediates
Source: Org Lett. 2022 Oct 24;24(43):8002–7. doi: 10.1021/acs.orglett.2c03201 (PMC9641671; doi:10.1021/acs.orglett.2c03201)
Supplement: Supplementary file 8 — ol2c03201_si_008.zip [file ol2c03201_si_008.zip › FID_33-38/33/33_13C/pdata/1/intrng]

P 0
173.357600   172.885096
140.480460   140.099408
137.386320   137.043373
133.324309   132.767973
130.268274   129.140361
128.279184   127.623776
115.186248   114.485113
77.706004   76.387565
71.936881   71.395788
62.433452   61.564654
46.543596   45.659556
27.254760   26.767013
24.023441   23.497590
14.352349   13.864603
12.180355   11.524946
