# Supplementary material for: Modular Synthesis of α,α-Diaryl α-Amino Esters via Bi(V)-Mediated Arylation/SN2-Displacement of Kukhtin–Ramirez Intermediates
Source: Org Lett. 2022 Oct 24;24(43):8002–7. doi: 10.1021/acs.orglett.2c03201 (PMC9641671; doi:10.1021/acs.orglett.2c03201)
Supplement: Supplementary file 8 — ol2c03201_si_008.zip [file ol2c03201_si_008.zip › FID_33-38/33/33_13C/pdata/1/parm.txt]

NAME     pcxac8.AC292_product13C                
EXPNO                 1                
PROCNO                1                
Date_          20220309                
Time              23.09                
INSTRUM           av400                
PROBHD   5 mm PABBO BB-                
PULPROG          zgpg30                
TD                32768                
SOLVENT           CDCl3                
NS                 4096                
DS                    2                
SWH           25125.629 Hz             
FIDRES         0.766773 Hz             
AQ            0.6521332 sec            
RG              20642.5                
DW               19.900 usec           
DE                10.00 usec           
TE                291.9 K              
D1           1.00000000 sec            
D11          0.03000000 sec            
TD0                   1                

======== CHANNEL f1 ========
NUC1                13C                
P1                 9.75 usec           
PL1                2.00 dB             
SFO1        100.6238345 MHz            

======== CHANNEL f2 ========
CPDPRG2         waltz16                
NUC2                 1H                
PCPD2            100.00 usec           
PL2                2.00 dB             
PL12              20.06 dB             
PL13              19.30 dB             
SFO2        400.1316005 MHz            
SI                32768                
SF          100.6127690 MHz            
WDW                  EM                
SSB                   0                
LB                 1.00 Hz             
GB                    0                
PC                 1.40                
