# Supplementary material for: Modular Synthesis of α,α-Diaryl α-Amino Esters via Bi(V)-Mediated Arylation/SN2-Displacement of Kukhtin–Ramirez Intermediates
Source: Org Lett. 2022 Oct 24;24(43):8002–7. doi: 10.1021/acs.orglett.2c03201 (PMC9641671; doi:10.1021/acs.orglett.2c03201)
Supplement: Supplementary file 8 — ol2c03201_si_008.zip [file ol2c03201_si_008.zip › FID_33-38/33/33_13C/pdata/1/peaklist.xml]

<?xml version="1.0" encoding="UTF-8"?>
<PeakList>
  <PeakList1D>
    <PeakList1DHeader creator="pcxac8" date="2022-03-09T23:09:35.980+00:00" expNo="1" name="pcxac8.AC292_product13C" owner="" procNo="1" source="/opt/topspin">
      <PeakPickDetails>F1=234.844ppm, F2=-14.882ppm, MI=0.00cm, MAXI=10000.00cm, PC=1.400
      </PeakPickDetails>
    </PeakList1DHeader>
    <Peak1D F1="173.2189" intensity="2.03" type="0"/>
    <Peak1D F1="163.1327" intensity="1.06" type="0"/>
    <Peak1D F1="160.6797" intensity="1.07" type="0"/>
    <Peak1D F1="140.2952" intensity="2.31" type="0"/>
    <Peak1D F1="139.2083" intensity="0.11" type="0"/>
    <Peak1D F1="139.1380" intensity="0.11" type="0"/>
    <Peak1D F1="137.2450" intensity="1.28" type="0"/>
    <Peak1D F1="137.2132" intensity="1.19" type="0"/>
    <Peak1D F1="133.1688" intensity="2.34" type="0"/>
    <Peak1D F1="130.1125" intensity="0.07" type="0"/>
    <Peak1D F1="129.9128" intensity="5.68" type="0"/>
    <Peak1D F1="129.8321" intensity="5.44" type="0"/>
    <Peak1D F1="129.7855" intensity="0.26" type="0"/>
    <Peak1D F1="129.7696" intensity="0.20" type="0"/>
    <Peak1D F1="129.7542" intensity="0.14" type="0"/>
    <Peak1D F1="129.7390" intensity="0.14" type="0"/>
    <Peak1D F1="129.7231" intensity="0.11" type="0"/>
    <Peak1D F1="129.7082" intensity="0.12" type="0"/>
    <Peak1D F1="129.6926" intensity="0.13" type="0"/>
    <Peak1D F1="129.6779" intensity="0.15" type="0"/>
    <Peak1D F1="129.6618" intensity="0.19" type="0"/>
    <Peak1D F1="129.6458" intensity="0.28" type="0"/>
    <Peak1D F1="129.6295" intensity="0.59" type="0"/>
    <Peak1D F1="129.5949" intensity="11.57" type="0"/>
    <Peak1D F1="129.3484" intensity="0.11" type="0"/>
    <Peak1D F1="129.2729" intensity="0.09" type="0"/>
    <Peak1D F1="128.2374" intensity="0.07" type="0"/>
    <Peak1D F1="128.1911" intensity="0.08" type="0"/>
    <Peak1D F1="128.1754" intensity="0.12" type="0"/>
    <Peak1D F1="128.1082" intensity="12.50" type="0"/>
    <Peak1D F1="127.7510" intensity="0.09" type="0"/>
    <Peak1D F1="118.0940" intensity="0.12" type="0"/>
    <Peak1D F1="117.8962" intensity="0.11" type="0"/>
    <Peak1D F1="114.9289" intensity="5.50" type="0"/>
    <Peak1D F1="114.7167" intensity="5.82" type="0"/>
    <Peak1D F1="77.3669" intensity="7.05" type="0"/>
    <Peak1D F1="77.2524" intensity="0.36" type="0"/>
    <Peak1D F1="77.0490" intensity="7.10" type="0"/>
    <Peak1D F1="76.7321" intensity="7.04" type="0"/>
    <Peak1D F1="71.7507" intensity="2.58" type="0"/>
    <Peak1D F1="61.7754" intensity="4.98" type="0"/>
    <Peak1D F1="45.8734" intensity="5.65" type="0"/>
    <Peak1D F1="43.4715" intensity="0.08" type="0"/>
    <Peak1D F1="30.1719" intensity="0.24" type="0"/>
    <Peak1D F1="29.7277" intensity="0.30" type="0"/>
    <Peak1D F1="26.9219" intensity="1.42" type="0"/>
    <Peak1D F1="23.6694" intensity="6.30" type="0"/>
    <Peak1D F1="22.7262" intensity="0.07" type="0"/>
    <Peak1D F1="14.1642" intensity="0.10" type="0"/>
    <Peak1D F1="14.0460" intensity="5.38" type="0"/>
    <Peak1D F1="11.8491" intensity="6.31" type="0"/>
  </PeakList1D>
</PeakList>
