# Supplementary material for: Modular Synthesis of α,α-Diaryl α-Amino Esters via Bi(V)-Mediated Arylation/SN2-Displacement of Kukhtin–Ramirez Intermediates
Source: Org Lett. 2022 Oct 24;24(43):8002–7. doi: 10.1021/acs.orglett.2c03201 (PMC9641671; doi:10.1021/acs.orglett.2c03201)
Supplement: Supplementary file 8 — ol2c03201_si_008.zip [file ol2c03201_si_008.zip › FID_33-38/33/33_19F/100002/audita.txt]

##TITLE= Audit trail, TopSpin 3.5 pl 6
##JCAMPDX= 5.01
##ORIGIN= Bruker BioSpin GmbH
##OWNER= nmruser
$$ /opt/topspin-data/data/pcxac8/nmr/pcxac8.AC292_product/100002/audita.txt
##AUDIT TRAIL=  $$ (NUMBER, WHEN, WHO, WHERE, PROCESS, VERSION, WHAT)
(   1,<2022-03-09 12:34:32.454 +0000>,<nmruser>,<chmnmr400b>,<go4>,<TopSpin 3.5.6>,
      <created by zg
	started at 2022-03-09 12:33:25.727 +0000,
	POWCHK disabled, PULCHK disabled,
       configuration hash MD5:
       DE 60 E8 CC 09 8B 8E 05 FE 73 15 A9 EC FC BC 9F
       data hash MD5: 256K
       79 C8 4A ED 12 97 88 03 AE 61 50 A5 45 CE EA CF>)
(   2,<2022-03-09 12:34:32.478 +0000>,<nmruser>,<chmnmr400b>,<audit>,<TopSpin 3.5.6>,
      <user comment:
       ICON-NMR User ID: pcxac8
       data hash MD5: 256K
       79 C8 4A ED 12 97 88 03 AE 61 50 A5 45 CE EA CF>)
(   3,<2022-03-09 12:34:32.779 +0000>,<nmruser>,<chmnmr400b>,<dirdata>,<TopSpin 3.5.6>,
      <wra from 2 "pcxac8.AC292_product" "/opt/topspin-data/data/pcxac8/nmr"
       data hash MD5: 256K
       79 C8 4A ED 12 97 88 03 AE 61 50 A5 45 CE EA CF>)
##END=

$$ hash MD5
$$ 75 B9 AD 0D BB 83 02 C8 8A DB 88 D6 38 09 71 1A
