# Supplementary material for: Modular Synthesis of α,α-Diaryl α-Amino Esters via Bi(V)-Mediated Arylation/SN2-Displacement of Kukhtin–Ramirez Intermediates
Source: Org Lett. 2022 Oct 24;24(43):8002–7. doi: 10.1021/acs.orglett.2c03201 (PMC9641671; doi:10.1021/acs.orglett.2c03201)
Supplement: Supplementary file 8 — ol2c03201_si_008.zip [file ol2c03201_si_008.zip › FID_33-38/33/33_19F/100002/fq1list]

O 376.408030
-53491001
-53297677
-53104353
-52911028
-52717704
-52524380
-52331056
-52137731
-51944407
-51751083
-51557759
-51364435
-51171110
-50977786
-50784462
-50591138
-50397813
-50204489
-50011165
-49817841
-49624517
-49431192
-49237868
-49044544
-48851220
-48657895
-48464571
-48271247
-48077923
-47884599
-47691274
-47497950
-47304626
-47111302
-46917977
-46724653
-46531329
-46338005
-46144681
-45951356
-45758032
-45564708
-45371384
-45178059
-44984735
-44791411
-44598087
-44404763
-44211438
-44018114
-43824790
-43631466
-43438141
-43244817
-43051493
-42858169
-42664845
-42471520
-42278196
-42084872
-41891548
-41698223
-41504899
-41311575
-41118251
-40924927
-40731602
-40538278
-40344954
-40151630
-39958305
-39764981
-39571657
-39378333
-39185009
-38991684
-38798360
-38605036
-38411712
-38218387
-38025063
-37831739
-37638415
-37445091
-37251766
-37058442
-36865118
-36671794
-36478469
-36285145
-36091821
-35898497
-35705173
-35511848
-35318524
-35125200
-34931876
-34738551
-34545227
-34351903
-34158579
-33965255
-33771930
-33578606
-33385282
-33191958
-32998633
-32805309
-32611985
-32418661
-32225337
-32032012
-31838688
-31645364
-31452040
-31258715
-31065391
-30872067
-30678743
-30485419
-30292094
-30098770
-29905446
-29712122
-29518797
-29325473
-29132149
-28938825
-28745500
-28552176
-28358852
-28165528
-27972204
-27778879
-27585555
-27392231
-27198907
-27005582
-26812258
-26618934
-26425610
-26232286
-26038961
-25845637
-25652313
-25458989
-25265664
-25072340
-24879016
-24685692
-24492368
-24299043
-24105719
-23912395
-23719071
-23525746
-23332422
-23139098
-22945774
-22752450
-22559125
-22365801
-22172477
-21979153
-21785828
-21592504
-21399180
-21205856
-21012532
-20819207
-20625883
-20432559
-20239235
-20045910
-19852586
-19659262
-19465938
-19272614
-19079289
-18885965
-18692641
-18499317
-18305992
-18112668
-17919344
-17726020
-17532696
-17339371
-17146047
-16952723
-16759399
-16566074
-16372750
-16179426
-15986102
-15792778
-15599453
-15406129
-15212805
-15019481
-14826156
-14632832
-14439508
-14246184
-14052860
-13859535
-13666211
-13472887
-13279563
-13086238
-12892914
-12699590
-12506266
-12312942
-12119617
-11926293
-11732969
-11539645
-11346320
-11152996
-10959672
-10766348
-10573024
-10379699
-10186375
-9993051
-9799727
-9606402
-9413078
-9219754
-9026430
-8833106
-8639781
-8446457
-8253133
-8059809
-7866484
-7673160
-7479836
-7286512
-7093188
-6899863
-6706539
-6513215
-6319891
-6126566
-5933242
-5739918
-5546594
-5353270
-5159945
-4966621
-4773297
-4579973
-4386648
-4193324
-4000000
-3984344
-3968689
-3953033
-3937378
-3921722
-3906067
-3890411
-3874755
-3859100
-3843444
-3827789
-3812133
-3796477
-3780822
-3765166
-3749511
-3733855
-3718200
-3702544
-3686888
-3671233
-3655577
-3639922
-3624266
-3608611
-3592955
-3577299
-3561644
-3545988
-3530333
-3514677
-3499022
-3483366
-3467710
-3452055
-3436399
-3420744
-3405088
-3389432
-3373777
-3358121
-3342466
-3326810
-3311155
-3295499
-3279843
-3264188
-3248532
-3232877
-3217221
-3201566
-3185910
-3170254
-3154599
-3138943
-3123288
-3107632
-3091977
-3076321
-3060665
-3045010
-3029354
-3013699
-2998043
-2982387
-2966732
-2951076
-2935421
-2919765
-2904110
-2888454
-2872798
-2857143
-2841487
-2825832
-2810176
-2794521
-2778865
-2763209
-2747554
-2731898
-2716243
-2700587
-2684932
-2669276
-2653620
-2637965
-2622309
-2606654
-2590998
-2575342
-2559687
-2544031
-2528376
-2512720
-2497065
-2481409
-2465753
-2450098
-2434442
-2418787
-2403131
-2387476
-2371820
-2356164
-2340509
-2324853
-2309198
-2293542
-2277886
-2262231
-2246575
-2230920
-2215264
-2199609
-2183953
-2168297
-2152642
-2136986
-2121331
-2105675
-2090020
-2074364
-2058708
-2043053
-2027397
-2011742
-1996086
-1980431
-1964775
-1949119
-1933464
-1917808
-1902153
-1886497
-1870841
-1855186
-1839530
-1823875
-1808219
-1792564
-1776908
-1761252
-1745597
-1729941
-1714286
-1698630
-1682975
-1667319
-1651663
-1636008
-1620352
-1604697
-1589041
-1573386
-1557730
-1542074
-1526419
-1510763
-1495108
-1479452
-1463796
-1448141
-1432485
-1416830
-1401174
-1385519
-1369863
-1354207
-1338552
-1322896
-1307241
-1291585
-1275930
-1260274
-1244618
-1228963
-1213307
-1197652
-1181996
-1166341
-1150685
-1135029
-1119374
-1103718
-1088063
-1072407
-1056751
-1041096
-1025440
-1009785
 -994129
 -978474
 -962818
 -947162
 -931507
 -915851
 -900196
 -884540
 -868885
 -853229
 -837573
 -821918
 -806262
 -790607
 -774951
 -759295
 -743640
 -727984
 -712329
 -696673
 -681018
 -665362
 -649706
 -634051
 -618395
 -602740
 -587084
 -571429
 -555773
 -540117
 -524462
 -508806
 -493151
 -477495
 -461840
 -446184
 -430528
 -414873
 -399217
 -383562
 -367906
 -352250
 -336595
 -320939
 -305284
 -289628
 -273973
 -258317
 -242661
 -227006
 -211350
 -195695
 -180039
 -164384
 -148728
 -133072
 -117417
 -101761
  -86106
  -70450
  -54795
  -39139
  -23483
   -7828
    7828
   23483
   39139
   54795
   70450
   86106
  101761
  117417
  133072
  148728
  164384
  180039
  195695
  211350
  227006
  242661
  258317
  273973
  289628
  305284
  320939
  336595
  352250
  367906
  383562
  399217
  414873
  430528
  446184
  461840
  477495
  493151
  508806
  524462
  540117
  555773
  571429
  587084
  602740
  618395
  634051
  649706
  665362
  681018
  696673
  712329
  727984
  743640
  759295
  774951
  790607
  806262
  821918
  837573
  853229
  868885
  884540
  900196
  915851
  931507
  947162
  962818
  978474
  994129
 1009785
 1025440
 1041096
 1056751
 1072407
 1088063
 1103718
 1119374
 1135029
 1150685
 1166341
 1181996
 1197652
 1213307
 1228963
 1244618
 1260274
 1275930
 1291585
 1307241
 1322896
 1338552
 1354207
 1369863
 1385519
 1401174
 1416830
 1432485
 1448141
 1463796
 1479452
 1495108
 1510763
 1526419
 1542074
 1557730
 1573386
 1589041
 1604697
 1620352
 1636008
 1651663
 1667319
 1682975
 1698630
 1714286
 1729941
 1745597
 1761252
 1776908
 1792564
 1808219
 1823875
 1839530
 1855186
 1870841
 1886497
 1902153
 1917808
 1933464
 1949119
 1964775
 1980431
 1996086
 2011742
 2027397
 2043053
 2058708
 2074364
 2090020
 2105675
 2121331
 2136986
 2152642
 2168297
 2183953
 2199609
 2215264
 2230920
 2246575
 2262231
 2277886
 2293542
 2309198
 2324853
 2340509
 2356164
 2371820
 2387476
 2403131
 2418787
 2434442
 2450098
 2465753
 2481409
 2497065
 2512720
 2528376
 2544031
 2559687
 2575342
 2590998
 2606654
 2622309
 2637965
 2653620
 2669276
 2684932
 2700587
 2716243
 2731898
 2747554
 2763209
 2778865
 2794521
 2810176
 2825832
 2841487
 2857143
 2872798
 2888454
 2904110
 2919765
 2935421
 2951076
 2966732
 2982387
 2998043
 3013699
 3029354
 3045010
 3060665
 3076321
 3091977
 3107632
 3123288
 3138943
 3154599
 3170254
 3185910
 3201566
 3217221
 3232877
 3248532
 3264188
 3279843
 3295499
 3311155
 3326810
 3342466
 3358121
 3373777
 3389432
 3405088
 3420744
 3436399
 3452055
 3467710
 3483366
 3499022
 3514677
 3530333
 3545988
 3561644
 3577299
 3592955
 3608611
 3624266
 3639922
 3655577
 3671233
 3686888
 3702544
 3718200
 3733855
 3749511
 3765166
 3780822
 3796477
 3812133
 3827789
 3843444
 3859100
 3874755
 3890411
 3906067
 3921722
 3937378
 3953033
 3968689
 3984344
 4000000
 4193324
 4386648
 4579973
 4773297
 4966621
 5159945
 5353270
 5546594
 5739918
 5933242
 6126566
 6319891
 6513215
 6706539
 6899863
 7093188
 7286512
 7479836
 7673160
 7866484
 8059809
 8253133
 8446457
 8639781
 8833106
 9026430
 9219754
 9413078
 9606402
 9799727
 9993051
10186375
10379699
10573024
10766348
10959672
11152996
11346320
11539645
11732969
11926293
12119617
12312942
12506266
12699590
12892914
13086238
13279563
13472887
13666211
13859535
14052860
14246184
14439508
14632832
14826156
15019481
15212805
15406129
15599453
15792778
15986102
16179426
16372750
16566074
16759399
16952723
17146047
17339371
17532696
17726020
17919344
18112668
18305992
18499317
18692641
18885965
19079289
19272614
19465938
19659262
19852586
20045910
20239235
20432559
20625883
20819207
21012532
21205856
21399180
21592504
21785828
21979153
22172477
22365801
22559125
22752450
22945774
23139098
23332422
23525746
23719071
23912395
24105719
24299043
24492368
24685692
24879016
25072340
25265664
25458989
25652313
25845637
26038961
26232286
26425610
26618934
26812258
27005582
27198907
27392231
27585555
27778879
27972204
28165528
28358852
28552176
28745500
28938825
29132149
29325473
29518797
29712122
29905446
30098770
30292094
30485419
30678743
30872067
31065391
31258715
31452040
31645364
31838688
32032012
32225337
32418661
32611985
32805309
32998633
33191958
33385282
33578606
33771930
33965255
34158579
34351903
34545227
34738551
34931876
35125200
35318524
35511848
35705173
35898497
36091821
36285145
36478469
36671794
36865118
37058442
37251766
37445091
37638415
37831739
38025063
38218387
38411712
38605036
38798360
38991684
39185009
39378333
39571657
39764981
39958305
40151630
40344954
40538278
40731602
40924927
41118251
41311575
41504899
41698223
41891548
42084872
42278196
42471520
42664845
42858169
43051493
43244817
43438141
43631466
43824790
44018114
44211438
44404763
44598087
44791411
44984735
45178059
45371384
45564708
45758032
45951356
46144681
46338005
46531329
46724653
46917977
47111302
47304626
47497950
47691274
47884599
48077923
48271247
48464571
48657895
48851220
49044544
49237868
49431192
49624517
49817841
50011165
50204489
50397813
50591138
50784462
50977786
51171110
51364435
51557759
51751083
51944407
52137731
52331056
52524380
52717704
52911028
53104353
53297677
53491001
