# Supplementary material for: Modular Synthesis of α,α-Diaryl α-Amino Esters via Bi(V)-Mediated Arylation/SN2-Displacement of Kukhtin–Ramirez Intermediates
Source: Org Lett. 2022 Oct 24;24(43):8002–7. doi: 10.1021/acs.orglett.2c03201 (PMC9641671; doi:10.1021/acs.orglett.2c03201)
Supplement: Supplementary file 8 — ol2c03201_si_008.zip [file ol2c03201_si_008.zip › FID_33-38/33/33_19F/2/pdata/1/auditp.txt]

##TITLE= Audit trail, TopSpin 3.5 pl 6
##JCAMPDX= 5.01
##ORIGIN= Bruker BioSpin GmbH
##OWNER= nmruser
$$ /opt/topspin-data/data/pcxac8/nmr/pcxac8.AC292_product/2/pdata/1/auditp.txt
##AUDIT TRAIL=  $$ (NUMBER, WHEN, WHO, WHERE, PROCESS, VERSION, WHAT)
(   1,<2022-03-09 12:34:32.454 +0000>,<nmruser>,<chmnmr400b>,<go4>,<TopSpin 3.5.6>,
      <created by zg
	started at 2022-03-09 12:33:25.727 +0000,
	POWCHK disabled, PULCHK disabled,
       configuration hash MD5:
       DE 60 E8 CC 09 8B 8E 05 FE 73 15 A9 EC FC BC 9F
       data hash MD5: 256K
       79 C8 4A ED 12 97 88 03 AE 61 50 A5 45 CE EA CF>)
(   2,<2022-03-09 12:34:32.478 +0000>,<nmruser>,<chmnmr400b>,<audit>,<TopSpin 3.5.6>,
      <user comment:
       ICON-NMR User ID: pcxac8
       data hash MD5: 256K
       79 C8 4A ED 12 97 88 03 AE 61 50 A5 45 CE EA CF>)
(   3,<2022-03-09 12:34:32.994 +0000>,<nmruser>,<chmnmr400b>,<proc1d>,<TopSpin 3.5.6>,
      <convdta from       2 "pcxac8.AC292_product" "/opt/topspin-data/data/pcxac8/nmr"
       data hash MD5: 261992
       33 7D A0 09 9F F5 63 B9 FB 33 6E 7D 67 E4 15 35>)
(   4,<2022-03-09 12:34:32.999 +0000>,<nmruser>,<chmnmr400b>,<audit>,<TopSpin 3.5.6>,
      <user comment:
       AU program cryoproc1d: FID changed. Original raw data saved in expno 100002
       data hash MD5: 261992
       33 7D A0 09 9F F5 63 B9 FB 33 6E 7D 67 E4 15 35>)
(   5,<2022-03-09 12:34:35.873 +0000>,<nmruser>,<chmnmr400b>,<proc1d>,<TopSpin 3.5.6>,
      <Start of raw data processing
       ef ME_mod = 4 NCOEF = 32768 LPBIN = 64K TDoff = 96 LB = 1 FT_mod = 6 PKNL = 1 SI = 256K 
       data hash MD5: 256K
       6D F7 7E 4A 11 91 BC DA 32 45 C3 2D D5 19 8C A6>)
(   6,<2022-03-09 12:34:37.339 +0000>,<nmruser>,<chmnmr400b>,<proc1d>,<TopSpin 3.5.6>,
      <apk 
       data hash MD5: 256K
       2D F5 26 CE 98 A5 73 22 13 17 10 7B 8E CA 63 97>)
(   7,<2022-03-09 12:34:37.359 +0000>,<nmruser>,<chmnmr400b>,<proc1d>,<TopSpin 3.5.6>,
      <abs ABSG = 5 
       data hash MD5: 256K
       F0 87 AB 37 DE B3 E3 0A 7E 69 E6 A1 17 D9 00 19>)
##END=

$$ hash MD5
$$ F6 44 94 4A D0 81 27 DF 43 8A AB F2 2E 7B 6A B2
