# Supplementary material for: Modular Synthesis of α,α-Diaryl α-Amino Esters via Bi(V)-Mediated Arylation/SN2-Displacement of Kukhtin–Ramirez Intermediates
Source: Org Lett. 2022 Oct 24;24(43):8002–7. doi: 10.1021/acs.orglett.2c03201 (PMC9641671; doi:10.1021/acs.orglett.2c03201)
Supplement: Supplementary file 8 — ol2c03201_si_008.zip [file ol2c03201_si_008.zip › FID_33-38/33/33_19F/2/pdata/1/peaklist.xml]

<?xml version="1.0" encoding="UTF-8"?>
<PeakList>
  <PeakList1D>
    <PeakList1DHeader creator="nmruser" date="2022-03-09T12:34:37.370+00:00" expNo="2" name="pcxac8.AC292_product" owner="" procNo="1" source="/opt/topspin-data/data/pcxac8/nmr">
      <PeakPickDetails>F1=23.201090ppm, F2=-203.201096ppm, MI=1.00cm, MAXI=10000.00cm, PC=1.000
      </PeakPickDetails>
    </PeakList1DHeader>
    <Peak1D F1="-115.101166" intensity="3.581278e+00" type="0"/>
    <Peak1D F1="-115.115440" intensity="7.515137e+00" type="0"/>
    <Peak1D F1="-115.123741" intensity="8.506012e+00" type="0"/>
    <Peak1D F1="-115.129364" intensity="5.941640e+00" type="0"/>
    <Peak1D F1="-115.137817" intensity="1.500000e+01" type="0"/>
    <Peak1D F1="-115.146561" intensity="6.365862e+00" type="0"/>
    <Peak1D F1="-115.151901" intensity="8.740921e+00" type="0"/>
    <Peak1D F1="-115.160202" intensity="8.091203e+00" type="0"/>
    <Peak1D F1="-115.174423" intensity="4.007428e+00" type="0"/>
  </PeakList1D>
</PeakList>
