# Supplementary material for: Modular Synthesis of α,α-Diaryl α-Amino Esters via Bi(V)-Mediated Arylation/SN2-Displacement of Kukhtin–Ramirez Intermediates
Source: Org Lett. 2022 Oct 24;24(43):8002–7. doi: 10.1021/acs.orglett.2c03201 (PMC9641671; doi:10.1021/acs.orglett.2c03201)
Supplement: Supplementary file 8 — ol2c03201_si_008.zip [file ol2c03201_si_008.zip › FID_33-38/33/33_1H/pdata/1/peaklist.xml]

<?xml version="1.0" encoding="UTF-8"?>
<PeakList>
  <PeakList1D>
    <PeakList1DHeader creator="nmruser" date="2022-03-09T12:32:29.642+00:00" expNo="1" name="pcxac8.AC292_product" owner="" procNo="1" source="/opt/topspin-data/data/pcxac8/nmr">
      <PeakPickDetails>F1=16.453211ppm, F2=-4.102403ppm, MI=0.50cm, MAXI=10000.00cm, PC=1.000
      </PeakPickDetails>
    </PeakList1DHeader>
    <Peak1D F1="7.459209" intensity="2.592173e+00" type="0"/>
    <Peak1D F1="7.453940" intensity="1.123989e+00" type="0"/>
    <Peak1D F1="7.445853" intensity="2.815147e+00" type="0"/>
    <Peak1D F1="7.440745" intensity="1.616658e+00" type="0"/>
    <Peak1D F1="7.436802" intensity="3.234349e+00" type="0"/>
    <Peak1D F1="7.427850" intensity="5.530929e+00" type="0"/>
    <Peak1D F1="7.423335" intensity="4.419828e+00" type="0"/>
    <Peak1D F1="7.411104" intensity="1.949061e+00" type="0"/>
    <Peak1D F1="7.405968" intensity="6.761551e+00" type="0"/>
    <Peak1D F1="7.399552" intensity="9.920427e-01" type="0"/>
    <Peak1D F1="7.314326" intensity="8.437082e-01" type="0"/>
    <Peak1D F1="7.307816" intensity="6.810498e+00" type="0"/>
    <Peak1D F1="7.302692" intensity="2.012673e+00" type="0"/>
    <Peak1D F1="7.290947" intensity="1.615949e+00" type="0"/>
    <Peak1D F1="7.285951" intensity="4.962511e+00" type="0"/>
    <Peak1D F1="7.279653" intensity="6.874126e-01" type="0"/>
    <Peak1D F1="7.031079" intensity="2.946545e+00" type="0"/>
    <Peak1D F1="7.025725" intensity="9.512036e-01" type="0"/>
    <Peak1D F1="7.017627" intensity="5.118765e-01" type="0"/>
    <Peak1D F1="7.009351" intensity="4.976534e+00" type="0"/>
    <Peak1D F1="7.004961" intensity="1.254360e+00" type="0"/>
    <Peak1D F1="6.992813" intensity="8.961237e-01" type="0"/>
    <Peak1D F1="6.987495" intensity="2.690228e+00" type="0"/>
    <Peak1D F1="4.274715" intensity="1.887979e+00" type="0"/>
    <Peak1D F1="4.256915" intensity="5.898480e+00" type="0"/>
    <Peak1D F1="4.239113" intensity="5.974090e+00" type="0"/>
    <Peak1D F1="4.221323" intensity="1.973409e+00" type="0"/>
    <Peak1D F1="2.220447" intensity="2.876786e+00" type="0"/>
    <Peak1D F1="2.202710" intensity="5.172481e+00" type="0"/>
    <Peak1D F1="2.184879" intensity="3.079880e+00" type="0"/>
    <Peak1D F1="1.565186" intensity="1.523890e+00" type="0"/>
    <Peak1D F1="1.546990" intensity="2.901102e+00" type="0"/>
    <Peak1D F1="1.528978" intensity="3.004190e+00" type="0"/>
    <Peak1D F1="1.510820" intensity="1.633826e+00" type="0"/>
    <Peak1D F1="1.451384" intensity="4.628509e+00" type="0"/>
    <Peak1D F1="1.283966" intensity="6.956515e-01" type="0"/>
    <Peak1D F1="1.245744" intensity="6.241321e+00" type="0"/>
    <Peak1D F1="1.227956" intensity="1.250000e+01" type="0"/>
    <Peak1D F1="1.210139" intensity="6.059237e+00" type="0"/>
    <Peak1D F1="0.942489" intensity="5.189346e+00" type="0"/>
    <Peak1D F1="0.924063" intensity="1.043318e+01" type="0"/>
    <Peak1D F1="0.905488" intensity="4.747406e+00" type="0"/>
  </PeakList1D>
</PeakList>
