# Supplementary material for: Modular Synthesis of α,α-Diaryl α-Amino Esters via Bi(V)-Mediated Arylation/SN2-Displacement of Kukhtin–Ramirez Intermediates
Source: Org Lett. 2022 Oct 24;24(43):8002–7. doi: 10.1021/acs.orglett.2c03201 (PMC9641671; doi:10.1021/acs.orglett.2c03201)
Supplement: Supplementary file 8 — ol2c03201_si_008.zip [file ol2c03201_si_008.zip › FID_33-38/34/34_13C/pdata/1/intrng]

P 0
131.943339   131.069650
129.762726   129.112874
129.105654   127.769848
115.509313   114.642845
77.947889   76.229393
62.495861   61.174496
46.199027   45.621381
14.500708   13.879739
