# Supplementary material for: Modular Synthesis of α,α-Diaryl α-Amino Esters via Bi(V)-Mediated Arylation/SN2-Displacement of Kukhtin–Ramirez Intermediates
Source: Org Lett. 2022 Oct 24;24(43):8002–7. doi: 10.1021/acs.orglett.2c03201 (PMC9641671; doi:10.1021/acs.orglett.2c03201)
Supplement: Supplementary file 8 — ol2c03201_si_008.zip [file ol2c03201_si_008.zip › FID_33-38/34/34_13C/pdata/1/peaklist.xml]

<?xml version="1.0" encoding="UTF-8"?>
<PeakList>
  <PeakList1D>
    <PeakList1DHeader creator="nmruser" date="2022-03-15T21:40:56.678+00:00" expNo="1" name="pcxac8.AC295_product" owner="" procNo="1" source="/opt/topspin-data/data/pcxac8/nmr">
      <PeakPickDetails>F1=228.301895ppm, F2=-8.301864ppm, MI=0.00cm, MAXI=10000.00cm, PC=1.400
      </PeakPickDetails>
    </PeakList1DHeader>
    <Peak1D F1="172.575058" intensity="2.190814e+00" type="0"/>
    <Peak1D F1="172.251007" intensity="1.779777e-01" type="0"/>
    <Peak1D F1="163.267960" intensity="1.126287e+00" type="0"/>
    <Peak1D F1="160.807678" intensity="1.158633e+00" type="0"/>
    <Peak1D F1="147.088181" intensity="2.503306e+00" type="0"/>
    <Peak1D F1="144.388229" intensity="1.733356e-01" type="0"/>
    <Peak1D F1="136.826752" intensity="1.319388e+00" type="0"/>
    <Peak1D F1="136.792892" intensity="1.373845e+00" type="0"/>
    <Peak1D F1="132.669052" intensity="1.103043e-01" type="0"/>
    <Peak1D F1="132.432907" intensity="2.546574e-01" type="0"/>
    <Peak1D F1="132.344376" intensity="3.433259e-01" type="0"/>
    <Peak1D F1="132.293777" intensity="9.653947e-01" type="0"/>
    <Peak1D F1="132.203323" intensity="2.069031e-01" type="0"/>
    <Peak1D F1="131.785995" intensity="1.250000e+01" type="0"/>
    <Peak1D F1="130.522202" intensity="2.607606e-01" type="0"/>
    <Peak1D F1="130.433472" intensity="4.633388e-01" type="0"/>
    <Peak1D F1="130.214722" intensity="1.404944e-01" type="0"/>
    <Peak1D F1="129.601349" intensity="6.863342e+00" type="0"/>
    <Peak1D F1="129.521088" intensity="6.221477e+00" type="0"/>
    <Peak1D F1="129.328339" intensity="3.070021e-01" type="0"/>
    <Peak1D F1="129.296692" intensity="3.159735e-01" type="0"/>
    <Peak1D F1="129.038483" intensity="2.202618e-01" type="0"/>
    <Peak1D F1="129.008331" intensity="2.409978e-01" type="0"/>
    <Peak1D F1="128.993301" intensity="2.263413e-01" type="0"/>
    <Peak1D F1="128.932220" intensity="1.210234e+01" type="0"/>
    <Peak1D F1="128.871964" intensity="3.489539e-01" type="0"/>
    <Peak1D F1="128.234039" intensity="1.846824e-01" type="0"/>
    <Peak1D F1="128.163681" intensity="1.617733e-01" type="0"/>
    <Peak1D F1="118.697403" intensity="2.288873e+00" type="0"/>
    <Peak1D F1="115.956902" intensity="1.238807e-01" type="0"/>
    <Peak1D F1="115.742981" intensity="1.222620e-01" type="0"/>
    <Peak1D F1="115.230278" intensity="6.116035e+00" type="0"/>
    <Peak1D F1="115.016487" intensity="5.955997e+00" type="0"/>
    <Peak1D F1="111.513496" intensity="2.230348e-01" type="0"/>
    <Peak1D F1="111.301414" intensity="2.253935e-01" type="0"/>
    <Peak1D F1="111.183830" intensity="2.462567e+00" type="0"/>
    <Peak1D F1="111.077156" intensity="1.629128e-01" type="0"/>
    <Peak1D F1="108.743126" intensity="2.031494e-01" type="0"/>
    <Peak1D F1="108.532730" intensity="2.305406e-01" type="0"/>
    <Peak1D F1="77.344589" intensity="4.097993e+01" type="0"/>
    <Peak1D F1="77.230003" intensity="1.601157e+00" type="0"/>
    <Peak1D F1="77.027069" intensity="4.187099e+01" type="0"/>
    <Peak1D F1="76.709549" intensity="4.120331e+01" type="0"/>
    <Peak1D F1="74.851662" intensity="1.623951e-01" type="0"/>
    <Peak1D F1="72.068649" intensity="2.924566e+00" type="0"/>
    <Peak1D F1="62.216755" intensity="1.248992e-01" type="0"/>
    <Peak1D F1="61.971973" intensity="5.878248e+00" type="0"/>
    <Peak1D F1="61.755569" intensity="1.223434e-01" type="0"/>
    <Peak1D F1="61.395458" intensity="4.000553e-01" type="0"/>
    <Peak1D F1="56.166607" intensity="1.492028e-01" type="0"/>
    <Peak1D F1="50.734730" intensity="4.446204e-01" type="0"/>
    <Peak1D F1="45.908382" intensity="6.261339e+00" type="0"/>
    <Peak1D F1="45.263397" intensity="8.890499e-01" type="0"/>
    <Peak1D F1="43.471752" intensity="1.191099e-01" type="0"/>
    <Peak1D F1="31.940369" intensity="1.127199e-01" type="0"/>
    <Peak1D F1="30.328417" intensity="1.848592e-01" type="0"/>
    <Peak1D F1="30.181425" intensity="4.130905e-01" type="0"/>
    <Peak1D F1="30.047533" intensity="1.165177e-01" type="0"/>
    <Peak1D F1="29.712299" intensity="5.279204e-01" type="0"/>
    <Peak1D F1="29.374611" intensity="1.391918e-01" type="0"/>
    <Peak1D F1="26.923508" intensity="4.539028e+00" type="0"/>
    <Peak1D F1="23.640911" intensity="6.517229e+00" type="0"/>
    <Peak1D F1="22.705832" intensity="1.690096e-01" type="0"/>
    <Peak1D F1="14.157195" intensity="5.517104e-01" type="0"/>
    <Peak1D F1="14.040833" intensity="6.017590e+00" type="0"/>
    <Peak1D F1="11.788099" intensity="6.743571e+00" type="0"/>
    <Peak1D F1="11.738937" intensity="1.347892e-01" type="0"/>
  </PeakList1D>
</PeakList>
