# Supplementary material for: Modular Synthesis of α,α-Diaryl α-Amino Esters via Bi(V)-Mediated Arylation/SN2-Displacement of Kukhtin–Ramirez Intermediates
Source: Org Lett. 2022 Oct 24;24(43):8002–7. doi: 10.1021/acs.orglett.2c03201 (PMC9641671; doi:10.1021/acs.orglett.2c03201)
Supplement: Supplementary file 8 — ol2c03201_si_008.zip [file ol2c03201_si_008.zip › FID_33-38/34/34_19F/100002/acqu]

##TITLE= Parameter file, TopSpin 3.5 pl 6
##JCAMPDX= 5.0
##DATATYPE= Parameter Values
##NPOINTS= 1	$$ modification sequence number
##ORIGIN= Bruker BioSpin GmbH
##OWNER= nmruser
$$ 2022-03-14 14:31:04.088 +0000  nmruser@chmnmr400b
$$ /opt/topspin-data/data/pcxac8/nmr/pcxac8.AC295_product/100002/acqu
$$ process /opt/topspin3.5pl6/prog/mod/dirdata
##$ACQT0= 0
##$AMP= (0..31)
100 100 100 100 100 100 100 100 100 100 100 100 100 100 100 100 100 100
100 100 100 100 100 100 100 100 100 100 100 100 100 100
##$AMPCOIL= (0..19)
0 0 0 0 0 0 0 0 0 0 0 0 0 0 0 0 0 0 0 0
##$ANAVPT= 1
##$AQSEQ= 0
##$AQ_mod= 3
##$AUNM= <au_zg>
##$AUTOPOS= <1 >
##$BF1= 376.441909808
##$BF2= 376.441909808
##$BF3= 376.441909808
##$BF4= 376.441909808
##$BF5= 376.441909808
##$BF6= 376.441909808
##$BF7= 376.441909808
##$BF8= 376.441909808
##$BWFAC= (0..63)
0 0 0 0 0 0 0 0 0 0 0 0 0 0 0 0 0 0 0 0 0 0 0 0 0 0 0 0 0 0 0 0 0 0 0 0
0 0 0 0 0 0 0 0 0 0 0 0 0 0 0 0 0 0 0 0 0 0 0 0 0 0 0 0
##$BYTORDA= 0
##$CAGPARS= (0..11)
0 0 0 0 0 0 0 0 0 0 0 0
##$CHEMSTR= <none>
##$CNST= (0..63)
1 1 1 1 1 1 1 1 1 1 1 1 1 1 1 1 1 1 1 1 1 1 1 1 1 1 1 1 1 1 1 1 1 1 1 1
1 1 1 1 1 1 1 1 1 1 1 1 1 1 1 1 1 1 1 1 1 1 1 1 1 1 1 1
##$CPDPRG= (0..8)
<> <> <waltz16> <> <> <> <> <> <>
##$D= (0..63)
0 1.5 0 0 0 0 0 0 0 0 0 0 0 0 0 0 0.0002 0 0 0 0 0 0 0 0 0 0 0 0 0 0 0
0 0 0 0 0 0 0 0 0 0 0 0 0 0 0 0 0 0 0 0 0 0 0 0 0 0 0 0 0 0 0 0
##$DATE= 0
##$DE= 6.5
##$DECBNUC= <off>
##$DECIM= 234.666666666667
##$DECNUC= <off>
##$DECSTAT= 4
##$DIGMOD= 3
##$DIGTYP= 12
##$DQDMODE= 0
##$DR= 21
##$DS= 4
##$DSPFIRM= 4
##$DSPFVS= 0
##$DTYPA= 0
##$EXP= <19F-16_auto>
##$FCUCHAN= (0..9)
0 1 0 0 0 0 0 0 0 0
##$FL1= 0
##$FL2= 0
##$FL3= 0
##$FL4= 0
##$FN_INDIRECT= (0..7)
0 0 0 0 0 0 0 0
##$FOV= 0
##$FQ1LIST= <>
##$FQ2LIST= <>
##$FQ3LIST= <>
##$FQ4LIST= <>
##$FQ5LIST= <>
##$FQ6LIST= <>
##$FQ7LIST= <>
##$FQ8LIST= <>
##$FRQLO3= 0
##$FRQLO3N= 0
##$FS= (0..7)
83 83 83 83 83 83 83 83
##$FTLPGN= 0
##$FW= 4032000
##$FnILOOP= 0
##$FnMODE= 0
##$FnTYPE= 0
##$GPNAM= (0..31)
<> <> <> <> <> <> <> <> <> <> <> <> <> <> <> <> <> <> <> <> <> <> <> <>
<> <> <> <> <> <> <> <>
##$GPX= (0..31)
0 0 0 0 0 0 0 0 0 0 0 0 0 0 0 0 0 0 0 0 0 0 0 0 0 0 0 0 0 0 0 0
##$GPY= (0..31)
0 0 0 0 0 0 0 0 0 0 0 0 0 0 0 0 0 0 0 0 0 0 0 0 0 0 0 0 0 0 0 0
##$GPZ= (0..31)
0 0 0 0 0 0 0 0 0 0 0 0 0 0 0 0 0 0 0 0 0 0 0 0 0 0 0 0 0 0 0 0
##$GRDPROG= <>
##$GRPDLY= -1
##$HDDUTY= 20
##$HDRATE= 1
##$HGAIN= (0..3)
0 0 0 0
##$HL1= 0
##$HL2= 0
##$HL3= 0
##$HL4= 0
##$HOLDER= 1
##$HPMOD= (0..7)
0 0 0 0 0 0 0 0
##$HPPRGN= 0
##$IN= (0..63)
0 0 0 0 0 0 0 0 0 0 0 0 0 0 0 0 0 0 0 0 0 0 0 0 0 0 0 0 0 0 0 0 0 0 0 0
0 0 0 0 0 0 0 0 0 0 0 0 0 0 0 0 0 0 0 0 0 0 0 0 0 0 0 0
##$INF= (0..7)
0 0 0 0 0 0 0 0
##$INP= (0..63)
0 0 0 0 0 0 0 0 0 0 0 0 0 0 0 0 0 0 0 0 0 0 0 0 0 0 0 0 0 0 0 0 0 0 0 0
0 0 0 0 0 0 0 0 0 0 0 0 0 0 0 0 0 0 0 0 0 0 0 0 0 0 0 0
##$INSTRUM= <>
##$INTEGFAC= (0..63)
0 0 0 0 0 0 0 0 0 0 0 0 0 0 0 0 0 0 0 0 0 0 0 0 0 0 0 0 0 0 0 0 0 0 0 0
0 0 0 0 0 0 0 0 0 0 0 0 0 0 0 0 0 0 0 0 0 0 0 0 0 0 0 0
##$L= (0..31)
1 1 1 1 1 1 1 1 1 1 1 1 1 1 1 1 1 1 1 1 1 1 1 1 1 1 1 1 1 1 1 1
##$LFILTER= 10
##$LGAIN= -10
##$LINPSTP= 0
##$LOCKED= no
##$LOCKFLD= 0
##$LOCKGN= 0
##$LOCKPOW= -20
##$LOCKPPM= 0
##$LOCNUC= <2H>
##$LOCPHAS= 0
##$LOCSHFT= no
##$LOCSW= 0
##$LTIME= 0.1
##$MASR= 4200
##$MASRLST= <masrlst>
##$MULEXPNO= (0..15)
0 0 0 0 0 0 0 0 0 0 0 0 0 0 0 0
##$NBL= 1
##$NC= 0
##$NLOGCH= 2
##$NOVFLW= 0
##$NS= 16
##$NUC1= <19F>
##$NUC2= <off>
##$NUC3= <off>
##$NUC4= <off>
##$NUC5= <off>
##$NUC6= <off>
##$NUC7= <off>
##$NUC8= <off>
##$NUCLEUS= <off>
##$NUSLIST= <automatic>
##$NusAMOUNT= 25
##$NusFPNZ= no
##$NusJSP= 0
##$NusSEED= 54321
##$NusSPTYPE= 0
##$NusT2= 1
##$NusTD= 0
##$O1= -33879.775
##$O2= -33879.775
##$O3= -33879.775
##$O4= -33879.775
##$O5= -33879.775
##$O6= -33879.775
##$O7= -33879.775
##$O8= -33879.775
##$OVERFLW= 0
##$P= (0..63)
13.3 13.3 26.6 10 20 0 0 0 0 30 60 0 0 0 0 0 1000 2000 0 600 2500 0 0 0
1000 0 0 13.3 1000 0 0 0 0 0 0 0 80000 0 0 2550 0 0 0 10000 0 0 0 0 0 0
0 0 0 0 0 0 0 0 0 0 0 0 0 2100
##$PACOIL= (0..15)
2 3 1 0 0 0 0 0 0 0 0 0 0 0 0 0
##$PAPS= 0
##$PARMODE= 0
##$PCPD= (0..9)
0 0 90 0 0 0 0 0 0 0
##$PEXSEL= (0..9)
1 1 1 1 1 1 1 1 1 1
##$PHCOR= (0..31)
0 0 0 0 0 0 0 0 0 0 0 0 0 0 0 0 0 0 0 0 0 0 0 0 0 0 0 0 0 0 0 0
##$PHLIST= <>
##$PHP= 2
##$PH_ref= 0
##$PL= (0..63)
120 120 120 120 120 120 120 120 120 120 120 120 120 120 120 120 120 120
120 120 120 120 120 120 120 120 120 120 120 120 120 120 120 120 120 120
120 120 120 120 120 120 120 120 120 120 120 120 120 120 120 120 120 120
120 120 120 120 120 120 120 120 120 120
##$PLSTEP= 0.1
##$PLSTRT= -6
##$PLW= (0..63)
0 16.111 0 0 0 0 0 0 0 0 0 0 0 0 0 0 0 0 16.111 0 0 0 0 0 0 0 0 0 0 0 0
0 0 0 0 0 0 0 0 0 0 0 0 0 0 0 0 0 0 0 0 0 0 0 0 0 0 0 0 0 0 0 0 0
##$PLWMAX= (0..7)
0 0 0 0 0 0 0 0
##$PQPHASE= 0
##$PQSCALE= 1
##$PR= 1
##$PRECHAN= (0..15)
-1 2 0 1 -1 -1 -1 -1 -1 -1 -1 -1 -1 -1 -1 -1
##$PRGAIN= 0
##$PROBHD= <>
##$PULPROG= <zgflqn>
##$PW= 0
##$PYNM= <>
##$ProjAngle= 0
##$QNP= 0
##$RD= 0
##$RECCHAN= (0..15)
0 1 0 0 0 0 0 0 0 0 0 0 0 0 0 0
##$RECPH= 0
##$RECPRE= (0..15)
-1 2 -1 -1 -1 -1 -1 -1 -1 -1 -1 -1 -1 -1 -1 -1
##$RECPRFX= (0..15)
1 0 0 0 0 0 0 0 0 0 0 0 0 0 0 0
##$RECSEL= (0..15)
0 1 0 0 0 0 0 0 0 0 0 0 0 0 0 0
##$RG= 1150
##$RO= 20
##$RSEL= (0..15)
0 1 0 0 0 0 0 0 0 0 0 0 0 0 0 0
##$S= (0..7)
83 83 83 83 83 83 83 83
##$SELREC= (0..9)
0 0 0 0 0 0 0 0 0 0
##$SFO1= 376.408030033
##$SFO2= 376.408030033
##$SFO3= 376.408030033
##$SFO4= 376.408030033
##$SFO5= 376.408030033
##$SFO6= 376.408030033
##$SFO7= 376.408030033
##$SFO8= 376.408030033
##$SOLVENT= <CDCl3>
##$SOLVOLD= <off>
##$SP= (0..63)
120 120 120 120 120 120 120 120 120 120 120 120 120 120 120 120 120 120
120 120 120 120 120 120 120 120 120 120 120 120 120 120 120 120 120 120
120 120 120 120 120 120 120 120 120 120 120 120 120 120 120 120 120 120
120 120 120 120 120 120 120 120 120 120
##$SPECTR= 0
##$SPINCNT= 0
##$SPNAM= (0..63)
<> <0.0> <0.0> <0.0> <Eburp2tr.1000> <0.0> <0.0> <Sinc1.1000> <0.0> <>
<0.0> <0.0> <> <> <Eburp2.1000> <> <> <> <0.0> <0.0> <0.0> <0.0> <0.0>
<> <> <> <Gaus1_180r.1000> <> <> <0.0> <0.0> <Reburp.1000> <Q3.1000> <>
<0.0> <0.0> <0.0> <> <> <> <> <0.0> <> <> <> <> <> <> <> <> <> <> <> <>
<> <> <> <> <> <> <> <> <> <>
##$SPOAL= (0..63)
0.5 0 0 0.5 0 0 0 0.5 0 0.5 0 0 0.5 0.5 1 0.5 0.5 0.5 0.5 0 0 0 0 0.5 0.5
0.5 0.5 0.5 0.5 0 0 0.5 0.5 0.5 0 0 0 0.5 0.5 0.5 0.5 0 0.5 0.5 0.5 0.5
0.5 0.5 0.5 0.5 0.5 0.5 0.5 0.5 0.5 0.5 0.5 0.5 0.5 0.5 0.5 0.5 0.5 0.5
##$SPOFFS= (0..63)
0 0 0 0 0 0 0 0 0 0 0 0 0 0 0 0 0 0 0 0 0 0 0 0 0 0 0 0 0 0 0 0 0 0 0 0
0 0 0 0 0 0 0 0 0 0 0 0 0 0 0 0 0 0 0 0 0 0 0 0 0 0 0 0
##$SPPEX= (0..63)
0 0 0 0 0 0 0 0 0 0 0 0 0 0 0 0 0 0 0 0 0 0 0 0 0 0 0 0 0 0 0 0 0 0 0 0
0 0 0 0 0 0 0 0 0 0 0 0 0 0 0 0 0 0 0 0 0 0 0 0 0 0 0 0
##$SPW= (0..63)
0 0 0 0 0 0 0 0 0 0 0 0 0 0 0 0 0 0 0 0 0 0 0 0 0 0 0 0 0 0 0 0 0 0 0 0
0 0 0 0 0 0 0 0 0 0 0 0 0 0 0 0 0 0 0 0 0 0 0 0 0 0 0 0
##$SUBNAM= (0..9)
<> <> <> <> <> <> <> <> <> <>
##$SW= 226.422567870965
##$SWIBOX= (0..19)
0 1 0 0 0 0 0 0 0 0 0 0 0 0 0 0 0 0 0 0
##$SW_h= 85227.2727272727
##$SWfinal= 0
##$SigLockShift= 0
##$TD= 262144
##$TD0= 1
##$TD_INDIRECT= (0..7)
0 0 0 0 0 0 0 0
##$TDav= 0
##$TE= 298
##$TE1= 300
##$TE2= 300
##$TE3= 300
##$TE4= 300
##$TEG= 300
##$TE_MAGNET= 300
##$TE_PIDX= 0
##$TE_STAB= (0..9)
0 0 0 0 0 0 0 0 0 0
##$TL= (0..7)
120 120 120 120 120 120 120 120
##$TOTROT= (0..63)
0 0 0 0 0 0 0 0 0 0 0 0 0 0 0 0 0 0 0 0 0 0 0 0 0 0 0 0 0 0 0 0 0 0 0 0
0 0 0 0 0 0 0 0 0 0 0 0 0 0 0 0 0 0 0 0 0 0 0 0 0 0 0 0
##$TUBE_TYPE= <>
##$USERA1= <>
##$USERA2= <>
##$USERA3= <>
##$USERA4= <>
##$USERA5= <>
##$V9= 5
##$VALIDCODE= 0
##$VALIST= <>
##$VCLIST= <>
##$VDLIST= <>
##$VPLIST= <>
##$VTLIST= <>
##$WBST= 1024
##$WBSW= 4
##$XGAIN= (0..3)
0 0 0 0
##$XL= 0
##$YL= 0
##$YMAX_a= 0
##$YMIN_a= 0
##$ZGOPTNS= <>
##$ZL1= 120
##$ZL2= 120
##$ZL3= 120
##$ZL4= 120
##END=
