# Supplementary material for: Modular Synthesis of α,α-Diaryl α-Amino Esters via Bi(V)-Mediated Arylation/SN2-Displacement of Kukhtin–Ramirez Intermediates
Source: Org Lett. 2022 Oct 24;24(43):8002–7. doi: 10.1021/acs.orglett.2c03201 (PMC9641671; doi:10.1021/acs.orglett.2c03201)
Supplement: Supplementary file 8 — ol2c03201_si_008.zip [file ol2c03201_si_008.zip › FID_33-38/34/34_19F/100002/pdata/1/intrng]

P 0
-101.627403   -141.380617
-173.845439   -182.159853
-202.693270   -203.200236
