# Supplementary material for: Modular Synthesis of α,α-Diaryl α-Amino Esters via Bi(V)-Mediated Arylation/SN2-Displacement of Kukhtin–Ramirez Intermediates
Source: Org Lett. 2022 Oct 24;24(43):8002–7. doi: 10.1021/acs.orglett.2c03201 (PMC9641671; doi:10.1021/acs.orglett.2c03201)
Supplement: Supplementary file 8 — ol2c03201_si_008.zip [file ol2c03201_si_008.zip › FID_33-38/34/34_19F/2/pdata/1/auditp.txt]

##TITLE= Audit trail, TopSpin 3.5 pl 6
##JCAMPDX= 5.01
##ORIGIN= Bruker BioSpin GmbH
##OWNER= nmruser
$$ /opt/topspin-data/data/pcxac8/nmr/pcxac8.AC295_product/2/pdata/1/auditp.txt
##AUDIT TRAIL=  $$ (NUMBER, WHEN, WHO, WHERE, PROCESS, VERSION, WHAT)
(   1,<2022-03-14 14:31:02.680 +0000>,<nmruser>,<chmnmr400b>,<go4>,<TopSpin 3.5.6>,
      <created by zg
	started at 2022-03-14 14:29:55.962 +0000,
	POWCHK disabled, PULCHK disabled,
       configuration hash MD5:
       DE 60 E8 CC 09 8B 8E 05 FE 73 15 A9 EC FC BC 9F
       data hash MD5: 256K
       FB 3E 7B 98 89 E1 5C A5 04 96 E1 35 C0 96 A6 04>)
(   2,<2022-03-14 14:31:02.703 +0000>,<nmruser>,<chmnmr400b>,<audit>,<TopSpin 3.5.6>,
      <user comment:
       ICON-NMR User ID: pcxac8
       data hash MD5: 256K
       FB 3E 7B 98 89 E1 5C A5 04 96 E1 35 C0 96 A6 04>)
(   3,<2022-03-14 14:31:04.305 +0000>,<nmruser>,<chmnmr400b>,<proc1d>,<TopSpin 3.5.6>,
      <convdta from       2 "pcxac8.AC295_product" "/opt/topspin-data/data/pcxac8/nmr"
       data hash MD5: 261992
       D4 07 F6 B4 9E 1E 33 67 52 C8 FA A6 52 34 17 AD>)
(   4,<2022-03-14 14:31:04.310 +0000>,<nmruser>,<chmnmr400b>,<audit>,<TopSpin 3.5.6>,
      <user comment:
       AU program cryoproc1d: FID changed. Original raw data saved in expno 100002
       data hash MD5: 261992
       D4 07 F6 B4 9E 1E 33 67 52 C8 FA A6 52 34 17 AD>)
(   5,<2022-03-14 14:31:07.176 +0000>,<nmruser>,<chmnmr400b>,<proc1d>,<TopSpin 3.5.6>,
      <Start of raw data processing
       ef ME_mod = 4 NCOEF = 32768 LPBIN = 64K TDoff = 96 LB = 1 FT_mod = 6 PKNL = 1 SI = 256K 
       data hash MD5: 256K
       4E F6 A4 59 41 8C FF FB A2 6E 34 4A 45 CC E0 DE>)
(   6,<2022-03-14 14:31:08.478 +0000>,<nmruser>,<chmnmr400b>,<proc1d>,<TopSpin 3.5.6>,
      <apk 
       data hash MD5: 256K
       93 D5 94 BD 17 19 EF A6 F9 98 F9 10 FA 76 46 84>)
(   7,<2022-03-14 14:31:08.497 +0000>,<nmruser>,<chmnmr400b>,<proc1d>,<TopSpin 3.5.6>,
      <abs ABSG = 5 
       data hash MD5: 256K
       CB FB F9 F0 09 EF EC B0 37 9F 8C B6 67 06 D1 54>)
##END=

$$ hash MD5
$$ 71 41 E1 BE 95 05 4F B7 E7 E0 EB C4 14 E3 09 CD
