# Supplementary material for: Modular Synthesis of α,α-Diaryl α-Amino Esters via Bi(V)-Mediated Arylation/SN2-Displacement of Kukhtin–Ramirez Intermediates
Source: Org Lett. 2022 Oct 24;24(43):8002–7. doi: 10.1021/acs.orglett.2c03201 (PMC9641671; doi:10.1021/acs.orglett.2c03201)
Supplement: Supplementary file 8 — ol2c03201_si_008.zip [file ol2c03201_si_008.zip › FID_33-38/34/34_1H/pdata/1/peaklist.xml]

<?xml version="1.0" encoding="UTF-8"?>
<PeakList>
  <PeakList1D>
    <PeakList1DHeader creator="nmruser" date="2022-03-14T14:28:41.358+00:00" expNo="1" name="pcxac8.AC295_product" owner="" procNo="1" source="/opt/topspin-data/data/pcxac8/nmr">
      <PeakPickDetails>F1=16.453211ppm, F2=-4.102403ppm, MI=0.50cm, MAXI=10000.00cm, PC=1.000
      </PeakPickDetails>
    </PeakList1DHeader>
    <Peak1D F1="7.658134" intensity="1.448803e+00" type="0"/>
    <Peak1D F1="7.652266" intensity="8.245710e-01" type="0"/>
    <Peak1D F1="7.642138" intensity="1.437136e+00" type="0"/>
    <Peak1D F1="7.635943" intensity="8.986115e+00" type="0"/>
    <Peak1D F1="7.626278" intensity="9.158169e+00" type="0"/>
    <Peak1D F1="7.620564" intensity="1.775178e+00" type="0"/>
    <Peak1D F1="7.610135" intensity="8.196251e-01" type="0"/>
    <Peak1D F1="7.604219" intensity="1.523232e+00" type="0"/>
    <Peak1D F1="7.433416" intensity="2.704927e+00" type="0"/>
    <Peak1D F1="7.428204" intensity="1.158031e+00" type="0"/>
    <Peak1D F1="7.420301" intensity="2.678997e+00" type="0"/>
    <Peak1D F1="7.415407" intensity="1.519140e+00" type="0"/>
    <Peak1D F1="7.411084" intensity="3.096479e+00" type="0"/>
    <Peak1D F1="7.403217" intensity="1.143539e+00" type="0"/>
    <Peak1D F1="7.397880" intensity="2.709274e+00" type="0"/>
    <Peak1D F1="7.284029" intensity="5.608715e+00" type="0"/>
    <Peak1D F1="7.043016" intensity="2.661281e+00" type="0"/>
    <Peak1D F1="7.037620" intensity="9.050355e-01" type="0"/>
    <Peak1D F1="7.021346" intensity="4.327456e+00" type="0"/>
    <Peak1D F1="7.016909" intensity="1.133901e+00" type="0"/>
    <Peak1D F1="7.004883" intensity="8.028951e-01" type="0"/>
    <Peak1D F1="6.999573" intensity="2.431395e+00" type="0"/>
    <Peak1D F1="4.294733" intensity="1.258660e+00" type="0"/>
    <Peak1D F1="4.277070" intensity="3.952438e+00" type="0"/>
    <Peak1D F1="4.259401" intensity="4.156276e+00" type="0"/>
    <Peak1D F1="4.241676" intensity="1.479544e+00" type="0"/>
    <Peak1D F1="2.624447" intensity="3.068532e+00" type="0"/>
    <Peak1D F1="2.222167" intensity="2.173778e+00" type="0"/>
    <Peak1D F1="2.204435" intensity="4.270663e+00" type="0"/>
    <Peak1D F1="2.186772" intensity="2.434809e+00" type="0"/>
    <Peak1D F1="1.578207" intensity="1.303564e+00" type="0"/>
    <Peak1D F1="1.560096" intensity="2.420641e+00" type="0"/>
    <Peak1D F1="1.542130" intensity="2.510305e+00" type="0"/>
    <Peak1D F1="1.524011" intensity="1.366096e+00" type="0"/>
    <Peak1D F1="1.449210" intensity="1.250000e+01" type="0"/>
    <Peak1D F1="1.279525" intensity="1.832676e+00" type="0"/>
    <Peak1D F1="1.261484" intensity="1.592492e+00" type="0"/>
    <Peak1D F1="1.256315" intensity="5.903155e+00" type="0"/>
    <Peak1D F1="1.238529" intensity="1.173449e+01" type="0"/>
    <Peak1D F1="1.220710" intensity="5.595314e+00" type="0"/>
    <Peak1D F1="0.953907" intensity="4.709707e+00" type="0"/>
    <Peak1D F1="0.935497" intensity="9.564132e+00" type="0"/>
    <Peak1D F1="0.916904" intensity="4.345842e+00" type="0"/>
  </PeakList1D>
</PeakList>
