# Supplementary material for: Modular Synthesis of α,α-Diaryl α-Amino Esters via Bi(V)-Mediated Arylation/SN2-Displacement of Kukhtin–Ramirez Intermediates
Source: Org Lett. 2022 Oct 24;24(43):8002–7. doi: 10.1021/acs.orglett.2c03201 (PMC9641671; doi:10.1021/acs.orglett.2c03201)
Supplement: Supplementary file 9 — ol2c03201_si_009.zip [file ol2c03201_si_009.zip]

Archive with 315 entries (281 files):
- FID_Bi-cpds/pCl Ar3Bi/
- FID_Bi-cpds/pCl Ar3Bi/13C/
- FID_Bi-cpds/pCl Ar3Bi/13C/acqu
- FID_Bi-cpds/pCl Ar3Bi/13C/acqus
- FID_Bi-cpds/pCl Ar3Bi/13C/audita.txt
- FID_Bi-cpds/pCl Ar3Bi/13C/cpdprg2
- FID_Bi-cpds/pCl Ar3Bi/13C/fid
- FID_Bi-cpds/pCl Ar3Bi/13C/format.temp
- FID_Bi-cpds/pCl Ar3Bi/13C/pdata/
- FID_Bi-cpds/pCl Ar3Bi/13C/pdata/1/
- FID_Bi-cpds/pCl Ar3Bi/13C/pdata/1/1i
- FID_Bi-cpds/pCl Ar3Bi/13C/pdata/1/1r
- FID_Bi-cpds/pCl Ar3Bi/13C/pdata/1/auditp.txt
- FID_Bi-cpds/pCl Ar3Bi/13C/pdata/1/email_pcxac8.AC360_dry2_2_1.pdf
- FID_Bi-cpds/pCl Ar3Bi/13C/pdata/1/intrng
- FID_Bi-cpds/pCl Ar3Bi/13C/pdata/1/outd
- FID_Bi-cpds/pCl Ar3Bi/13C/pdata/1/parm.txt
- FID_Bi-cpds/pCl Ar3Bi/13C/pdata/1/peaklist.xml
- FID_Bi-cpds/pCl Ar3Bi/13C/pdata/1/peakrng
- FID_Bi-cpds/pCl Ar3Bi/13C/pdata/1/peaks
- FID_Bi-cpds/pCl Ar3Bi/13C/pdata/1/proc
- FID_Bi-cpds/pCl Ar3Bi/13C/pdata/1/procs
- FID_Bi-cpds/pCl Ar3Bi/13C/pdata/1/title
- FID_Bi-cpds/pCl Ar3Bi/13C/prosol_History
- FID_Bi-cpds/pCl Ar3Bi/13C/pulseprogram
- FID_Bi-cpds/pCl Ar3Bi/13C/scon2
- FID_Bi-cpds/pCl Ar3Bi/13C/shimvalues
- FID_Bi-cpds/pCl Ar3Bi/13C/specpar
- FID_Bi-cpds/pCl Ar3Bi/13C/uxnmr.info
- FID_Bi-cpds/pCl Ar3Bi/13C/uxnmr.par
- FID_Bi-cpds/pCl Ar3Bi/13C/vtc_pid_settings
- FID_Bi-cpds/pCl Ar3Bi/1H/
- FID_Bi-cpds/pCl Ar3Bi/1H/acqu
- FID_Bi-cpds/pCl Ar3Bi/1H/acqus
- FID_Bi-cpds/pCl Ar3Bi/1H/audita.txt
- FID_Bi-cpds/pCl Ar3Bi/1H/fid
- FID_Bi-cpds/pCl Ar3Bi/1H/format.temp
- FID_Bi-cpds/pCl Ar3Bi/1H/pdata/
- FID_Bi-cpds/pCl Ar3Bi/1H/pdata/1/
- FID_Bi-cpds/pCl Ar3Bi/1H/pdata/1/1i
- FID_Bi-cpds/pCl Ar3Bi/1H/pdata/1/1r
- FID_Bi-cpds/pCl Ar3Bi/1H/pdata/1/auditp.txt
- FID_Bi-cpds/pCl Ar3Bi/1H/pdata/1/email_pcxac8.AC360_dry2_1_1.pdf
- FID_Bi-cpds/pCl Ar3Bi/1H/pdata/1/intrng
- FID_Bi-cpds/pCl Ar3Bi/1H/pdata/1/outd
- FID_Bi-cpds/pCl Ar3Bi/1H/pdata/1/parm.txt
- FID_Bi-cpds/pCl Ar3Bi/1H/pdata/1/peaklist.xml
- FID_Bi-cpds/pCl Ar3Bi/1H/pdata/1/peakrng
- FID_Bi-cpds/pCl Ar3Bi/1H/pdata/1/peaks
- FID_Bi-cpds/pCl Ar3Bi/1H/pdata/1/proc
- FID_Bi-cpds/pCl Ar3Bi/1H/pdata/1/procs
- FID_Bi-cpds/pCl Ar3Bi/1H/pdata/1/title
- FID_Bi-cpds/pCl Ar3Bi/1H/prosol_History
- FID_Bi-cpds/pCl Ar3Bi/1H/pulseprogram
- FID_Bi-cpds/pCl Ar3Bi/1H/scon2
- FID_Bi-cpds/pCl Ar3Bi/1H/shimvalues
- FID_Bi-cpds/pCl Ar3Bi/1H/specpar
- FID_Bi-cpds/pCl Ar3Bi/1H/uxnmr.info
- FID_Bi-cpds/pCl Ar3Bi/1H/uxnmr.par
- FID_Bi-cpds/pCl Ar3Bi/1H/vtc_pid_settings
- FID_Bi-cpds/pF Ar3Bi/
- FID_Bi-cpds/pF Ar3Bi/13C/
- FID_Bi-cpds/pF Ar3Bi/13C/acqu
- FID_Bi-cpds/pF Ar3Bi/13C/acqus
- FID_Bi-cpds/pF Ar3Bi/13C/audita.txt
- FID_Bi-cpds/pF Ar3Bi/13C/backup.txt
- FID_Bi-cpds/pF Ar3Bi/13C/cpdprg2
- FID_Bi-cpds/pF Ar3Bi/13C/dbupload.txt
- FID_Bi-cpds/pF Ar3Bi/13C/fid
- FID_Bi-cpds/pF Ar3Bi/13C/format.temp
- FID_Bi-cpds/pF Ar3Bi/13C/fq1list
- FID_Bi-cpds/pF Ar3Bi/13C/orig
- FID_Bi-cpds/pF Ar3Bi/13C/pdata/
- FID_Bi-cpds/pF Ar3Bi/13C/pdata/1/
- FID_Bi-cpds/pF Ar3Bi/13C/pdata/1/1i
- FID_Bi-cpds/pF Ar3Bi/13C/pdata/1/1r
- FID_Bi-cpds/pF Ar3Bi/13C/pdata/1/auditp.txt
- FID_Bi-cpds/pF Ar3Bi/13C/pdata/1/intrng
- FID_Bi-cpds/pF Ar3Bi/13C/pdata/1/k_ruf.KR039-P_7_1.pdf
- FID_Bi-cpds/pF Ar3Bi/13C/pdata/1/outd
- FID_Bi-cpds/pF Ar3Bi/13C/pdata/1/parm.txt
- FID_Bi-cpds/pF Ar3Bi/13C/pdata/1/peaklist.xml
- FID_Bi-cpds/pF Ar3Bi/13C/pdata/1/peakrng
- FID_Bi-cpds/pF Ar3Bi/13C/pdata/1/peaks
- FID_Bi-cpds/pF Ar3Bi/13C/pdata/1/proc
- FID_Bi-cpds/pF Ar3Bi/13C/pdata/1/procs
- FID_Bi-cpds/pF Ar3Bi/13C/pdata/1/title
- FID_Bi-cpds/pF Ar3Bi/13C/precom.output
- FID_Bi-cpds/pF Ar3Bi/13C/prosol_History
- FID_Bi-cpds/pF Ar3Bi/13C/pulseprogram
- FID_Bi-cpds/pF Ar3Bi/13C/scon2
- FID_Bi-cpds/pF Ar3Bi/13C/shimvalues
- FID_Bi-cpds/pF Ar3Bi/13C/specpar
- FID_Bi-cpds/pF Ar3Bi/13C/stanprogram6381
- FID_Bi-cpds/pF Ar3Bi/13C/uxnmr.info
- FID_Bi-cpds/pF Ar3Bi/13C/uxnmr.par
- FID_Bi-cpds/pF Ar3Bi/13C/vtc_pid_settings
- FID_Bi-cpds/pF Ar3Bi/19F/
- FID_Bi-cpds/pF Ar3Bi/19F/100002/
- FID_Bi-cpds/pF Ar3Bi/19F/100002/acqu
- FID_Bi-cpds/pF Ar3Bi/19F/100002/acqus
- FID_Bi-cpds/pF Ar3Bi/19F/100002/audita.txt
- FID_Bi-cpds/pF Ar3Bi/19F/100002/backup.txt
- FID_Bi-cpds/pF Ar3Bi/19F/100002/dbupload.txt
- FID_Bi-cpds/pF Ar3Bi/19F/100002/fid
- FID_Bi-cpds/pF Ar3Bi/19F/100002/format.temp
- FID_Bi-cpds/pF Ar3Bi/19F/100002/fq1list
- FID_Bi-cpds/pF Ar3Bi/19F/100002/orig
- FID_Bi-cpds/pF Ar3Bi/19F/100002/pdata/
- FID_Bi-cpds/pF Ar3Bi/19F/100002/pdata/1/
- FID_Bi-cpds/pF Ar3Bi/19F/100002/pdata/1/outd
- FID_Bi-cpds/pF Ar3Bi/19F/100002/pdata/1/proc
- FID_Bi-cpds/pF Ar3Bi/19F/100002/pdata/1/procs
- FID_Bi-cpds/pF Ar3Bi/19F/100002/pdata/1/title
- FID_Bi-cpds/pF Ar3Bi/19F/100002/precom.output
- FID_Bi-cpds/pF Ar3Bi/19F/100002/prosol_History
- FID_Bi-cpds/pF Ar3Bi/19F/100002/pulseprogram
- FID_Bi-cpds/pF Ar3Bi/19F/100002/scon2
- FID_Bi-cpds/pF Ar3Bi/19F/100002/shimvalues
- FID_Bi-cpds/pF Ar3Bi/19F/100002/specpar
- FID_Bi-cpds/pF Ar3Bi/19F/100002/stanprogram115399
- FID_Bi-cpds/pF Ar3Bi/19F/100002/uxnmr.info
- FID_Bi-cpds/pF Ar3Bi/19F/100002/uxnmr.par
- FID_Bi-cpds/pF Ar3Bi/19F/100002/vtc_pid_settings
- FID_Bi-cpds/pF Ar3Bi/19F/acqu
- FID_Bi-cpds/pF Ar3Bi/19F/acqus
- FID_Bi-cpds/pF Ar3Bi/19F/audita.txt
- FID_Bi-cpds/pF Ar3Bi/19F/backup.txt
- FID_Bi-cpds/pF Ar3Bi/19F/dbupload.txt
- FID_Bi-cpds/pF Ar3Bi/19F/fid
- FID_Bi-cpds/pF Ar3Bi/19F/format.temp
- FID_Bi-cpds/pF Ar3Bi/19F/fq1list
- FID_Bi-cpds/pF Ar3Bi/19F/orig
- FID_Bi-cpds/pF Ar3Bi/19F/pdata/
- FID_Bi-cpds/pF Ar3Bi/19F/pdata/1/
- FID_Bi-cpds/pF Ar3Bi/19F/pdata/1/1i
- FID_Bi-cpds/pF Ar3Bi/19F/pdata/1/1r
- FID_Bi-cpds/pF Ar3Bi/19F/pdata/1/auditp.txt
- FID_Bi-cpds/pF Ar3Bi/19F/pdata/1/intrng
- FID_Bi-cpds/pF Ar3Bi/19F/pdata/1/k_ruf.KR039-P_2_1.pdf
- FID_Bi-cpds/pF Ar3Bi/19F/pdata/1/outd
- FID_Bi-cpds/pF Ar3Bi/19F/pdata/1/parm.txt
- FID_Bi-cpds/pF Ar3Bi/19F/pdata/1/peaklist.xml
- FID_Bi-cpds/pF Ar3Bi/19F/pdata/1/peakrng
- FID_Bi-cpds/pF Ar3Bi/19F/pdata/1/peaks
- FID_Bi-cpds/pF Ar3Bi/19F/pdata/1/proc
- FID_Bi-cpds/pF Ar3Bi/19F/pdata/1/procs
- FID_Bi-cpds/pF Ar3Bi/19F/pdata/1/thumb.png
- FID_Bi-cpds/pF Ar3Bi/19F/pdata/1/title
- FID_Bi-cpds/pF Ar3Bi/19F/precom.output
- FID_Bi-cpds/pF Ar3Bi/19F/prosol_History
- FID_Bi-cpds/pF Ar3Bi/19F/pulseprogram
- FID_Bi-cpds/pF Ar3Bi/19F/scon2
- FID_Bi-cpds/pF Ar3Bi/19F/shimvalues
- FID_Bi-cpds/pF Ar3Bi/19F/specpar
- FID_Bi-cpds/pF Ar3Bi/19F/stanprogram115399
- FID_Bi-cpds/pF Ar3Bi/19F/uxnmr.info
- FID_Bi-cpds/pF Ar3Bi/19F/uxnmr.par
- FID_Bi-cpds/pF Ar3Bi/19F/vtc_pid_settings
- FID_Bi-cpds/pF Ar3Bi/1H/
- FID_Bi-cpds/pF Ar3Bi/1H/acqu
- FID_Bi-cpds/pF Ar3Bi/1H/acqus
- FID_Bi-cpds/pF Ar3Bi/1H/audita.txt
- FID_Bi-cpds/pF Ar3Bi/1H/backup.txt
- FID_Bi-cpds/pF Ar3Bi/1H/dbupload.txt
- FID_Bi-cpds/pF Ar3Bi/1H/fid
- FID_Bi-cpds/pF Ar3Bi/1H/format.temp
- FID_Bi-cpds/pF Ar3Bi/1H/fq1list
- FID_Bi-cpds/pF Ar3Bi/1H/orig
- FID_Bi-cpds/pF Ar3Bi/1H/pdata/
- FID_Bi-cpds/pF Ar3Bi/1H/pdata/1/
- FID_Bi-cpds/pF Ar3Bi/1H/pdata/1/1i
- FID_Bi-cpds/pF Ar3Bi/1H/pdata/1/1r
- FID_Bi-cpds/pF Ar3Bi/1H/pdata/1/auditp.txt
- FID_Bi-cpds/pF Ar3Bi/1H/pdata/1/intrng
- FID_Bi-cpds/pF Ar3Bi/1H/pdata/1/k_ruf.KR039-P_1_1.pdf
- FID_Bi-cpds/pF Ar3Bi/1H/pdata/1/outd
- FID_Bi-cpds/pF Ar3Bi/1H/pdata/1/parm.txt
- FID_Bi-cpds/pF Ar3Bi/1H/pdata/1/peaklist.xml
- FID_Bi-cpds/pF Ar3Bi/1H/pdata/1/peakrng
- FID_Bi-cpds/pF Ar3Bi/1H/pdata/1/peaks
- FID_Bi-cpds/pF Ar3Bi/1H/pdata/1/proc
- FID_Bi-cpds/pF Ar3Bi/1H/pdata/1/procs
- FID_Bi-cpds/pF Ar3Bi/1H/pdata/1/thumb.png
- FID_Bi-cpds/pF Ar3Bi/1H/pdata/1/title
- FID_Bi-cpds/pF Ar3Bi/1H/precom.output
- FID_Bi-cpds/pF Ar3Bi/1H/prosol_History
- FID_Bi-cpds/pF Ar3Bi/1H/pulseprogram
- FID_Bi-cpds/pF Ar3Bi/1H/scon2
- FID_Bi-cpds/pF Ar3Bi/1H/shimvalues
- FID_Bi-cpds/pF Ar3Bi/1H/specpar
- FID_Bi-cpds/pF Ar3Bi/1H/stanprogram115399
- FID_Bi-cpds/pF Ar3Bi/1H/uxnmr.info
- FID_Bi-cpds/pF Ar3Bi/1H/uxnmr.par
- FID_Bi-cpds/pF Ar3Bi/1H/vtc_pid_settings
- FID_Bi-cpds/pMe Ar3Bi/
- FID_Bi-cpds/pMe Ar3Bi/13C/
- FID_Bi-cpds/pMe Ar3Bi/13C/acqu
- FID_Bi-cpds/pMe Ar3Bi/13C/acqus
- FID_Bi-cpds/pMe Ar3Bi/13C/audita.txt
- FID_Bi-cpds/pMe Ar3Bi/13C/cpdprg2
- FID_Bi-cpds/pMe Ar3Bi/13C/fid
- FID_Bi-cpds/pMe Ar3Bi/13C/format.temp
- FID_Bi-cpds/pMe Ar3Bi/13C/pdata/
- FID_Bi-cpds/pMe Ar3Bi/13C/pdata/1/
- FID_Bi-cpds/pMe Ar3Bi/13C/pdata/1/1i
- FID_Bi-cpds/pMe Ar3Bi/13C/pdata/1/1r
- FID_Bi-cpds/pMe Ar3Bi/13C/pdata/1/auditp.txt
- FID_Bi-cpds/pMe Ar3Bi/13C/pdata/1/email_pcxac8.AC338_dry2_2_1.pdf
- FID_Bi-cpds/pMe Ar3Bi/13C/pdata/1/intrng
- FID_Bi-cpds/pMe Ar3Bi/13C/pdata/1/outd
- FID_Bi-cpds/pMe Ar3Bi/13C/pdata/1/parm.txt
- FID_Bi-cpds/pMe Ar3Bi/13C/pdata/1/peaklist.xml
- FID_Bi-cpds/pMe Ar3Bi/13C/pdata/1/peakrng
- FID_Bi-cpds/pMe Ar3Bi/13C/pdata/1/peaks
- FID_Bi-cpds/pMe Ar3Bi/13C/pdata/1/proc
- FID_Bi-cpds/pMe Ar3Bi/13C/pdata/1/procs
- FID_Bi-cpds/pMe Ar3Bi/13C/pdata/1/title
- FID_Bi-cpds/pMe Ar3Bi/13C/prosol_History
- FID_Bi-cpds/pMe Ar3Bi/13C/pulseprogram
- FID_Bi-cpds/pMe Ar3Bi/13C/scon2
- FID_Bi-cpds/pMe Ar3Bi/13C/shimvalues
- FID_Bi-cpds/pMe Ar3Bi/13C/specpar
- FID_Bi-cpds/pMe Ar3Bi/13C/uxnmr.info
- FID_Bi-cpds/pMe Ar3Bi/13C/uxnmr.par
- FID_Bi-cpds/pMe Ar3Bi/13C/vtc_pid_settings
- FID_Bi-cpds/pMe Ar3Bi/1H/
- FID_Bi-cpds/pMe Ar3Bi/1H/acqu
- FID_Bi-cpds/pMe Ar3Bi/1H/acqus
- FID_Bi-cpds/pMe Ar3Bi/1H/audita.txt
- FID_Bi-cpds/pMe Ar3Bi/1H/fid
- FID_Bi-cpds/pMe Ar3Bi/1H/format.temp
- FID_Bi-cpds/pMe Ar3Bi/1H/pdata/
- FID_Bi-cpds/pMe Ar3Bi/1H/pdata/1/
- FID_Bi-cpds/pMe Ar3Bi/1H/pdata/1/1i
- FID_Bi-cpds/pMe Ar3Bi/1H/pdata/1/1r
- FID_Bi-cpds/pMe Ar3Bi/1H/pdata/1/auditp.txt
- FID_Bi-cpds/pMe Ar3Bi/1H/pdata/1/email_pcxac8.AC338_dry2_1_1.pdf
- FID_Bi-cpds/pMe Ar3Bi/1H/pdata/1/intrng
- FID_Bi-cpds/pMe Ar3Bi/1H/pdata/1/outd
- FID_Bi-cpds/pMe Ar3Bi/1H/pdata/1/parm.txt
- FID_Bi-cpds/pMe Ar3Bi/1H/pdata/1/peaklist.xml
- FID_Bi-cpds/pMe Ar3Bi/1H/pdata/1/peakrng
- FID_Bi-cpds/pMe Ar3Bi/1H/pdata/1/peaks
- FID_Bi-cpds/pMe Ar3Bi/1H/pdata/1/proc
- FID_Bi-cpds/pMe Ar3Bi/1H/pdata/1/procs
- FID_Bi-cpds/pMe Ar3Bi/1H/pdata/1/title
- FID_Bi-cpds/pMe Ar3Bi/1H/prosol_History
- FID_Bi-cpds/pMe Ar3Bi/1H/pulseprogram
- FID_Bi-cpds/pMe Ar3Bi/1H/scon2
- FID_Bi-cpds/pMe Ar3Bi/1H/shimvalues
- FID_Bi-cpds/pMe Ar3Bi/1H/specpar
- FID_Bi-cpds/pMe Ar3Bi/1H/uxnmr.info
- FID_Bi-cpds/pMe Ar3Bi/1H/uxnmr.par
- FID_Bi-cpds/pMe Ar3Bi/1H/vtc_pid_settings
- FID_Bi-cpds/pMeO Ar3Bi/
- FID_Bi-cpds/pMeO Ar3Bi/13C/
- FID_Bi-cpds/pMeO Ar3Bi/13C/acqu
- FID_Bi-cpds/pMeO Ar3Bi/13C/acqus
- FID_Bi-cpds/pMeO Ar3Bi/13C/audita.txt
- FID_Bi-cpds/pMeO Ar3Bi/13C/cpdprg2
- FID_Bi-cpds/pMeO Ar3Bi/13C/fid
- FID_Bi-cpds/pMeO Ar3Bi/13C/format.temp
- FID_Bi-cpds/pMeO Ar3Bi/13C/pdata/
- FID_Bi-cpds/pMeO Ar3Bi/13C/pdata/1/
- FID_Bi-cpds/pMeO Ar3Bi/13C/pdata/1/1i
- FID_Bi-cpds/pMeO Ar3Bi/13C/pdata/1/1r
- FID_Bi-cpds/pMeO Ar3Bi/13C/pdata/1/auditp.txt
- FID_Bi-cpds/pMeO Ar3Bi/13C/pdata/1/email_pcxac8.PMeOAr3Bi_2_1.pdf
- FID_Bi-cpds/pMeO Ar3Bi/13C/pdata/1/intrng
- FID_Bi-cpds/pMeO Ar3Bi/13C/pdata/1/outd
- FID_Bi-cpds/pMeO Ar3Bi/13C/pdata/1/parm.txt
- FID_Bi-cpds/pMeO Ar3Bi/13C/pdata/1/peaklist.xml
- FID_Bi-cpds/pMeO Ar3Bi/13C/pdata/1/peakrng
- FID_Bi-cpds/pMeO Ar3Bi/13C/pdata/1/peaks
- FID_Bi-cpds/pMeO Ar3Bi/13C/pdata/1/proc
- FID_Bi-cpds/pMeO Ar3Bi/13C/pdata/1/procs
- FID_Bi-cpds/pMeO Ar3Bi/13C/pdata/1/title
- FID_Bi-cpds/pMeO Ar3Bi/13C/prosol_History
- FID_Bi-cpds/pMeO Ar3Bi/13C/pulseprogram
- FID_Bi-cpds/pMeO Ar3Bi/13C/scon2
- FID_Bi-cpds/pMeO Ar3Bi/13C/shimvalues
- FID_Bi-cpds/pMeO Ar3Bi/13C/specpar
- FID_Bi-cpds/pMeO Ar3Bi/13C/uxnmr.info
- FID_Bi-cpds/pMeO Ar3Bi/13C/uxnmr.par
- FID_Bi-cpds/pMeO Ar3Bi/13C/vtc_pid_settings
- FID_Bi-cpds/pMeO Ar3Bi/1H/
- FID_Bi-cpds/pMeO Ar3Bi/1H/acqu
- FID_Bi-cpds/pMeO Ar3Bi/1H/acqus
- FID_Bi-cpds/pMeO Ar3Bi/1H/audita.txt
- FID_Bi-cpds/pMeO Ar3Bi/1H/fid
- FID_Bi-cpds/pMeO Ar3Bi/1H/format.temp
- FID_Bi-cpds/pMeO Ar3Bi/1H/pdata/
- FID_Bi-cpds/pMeO Ar3Bi/1H/pdata/1/
- FID_Bi-cpds/pMeO Ar3Bi/1H/pdata/1/1i
- FID_Bi-cpds/pMeO Ar3Bi/1H/pdata/1/1r
- FID_Bi-cpds/pMeO Ar3Bi/1H/pdata/1/auditp.txt
- FID_Bi-cpds/pMeO Ar3Bi/1H/pdata/1/email_pcxac8.PMeOAr3Bi_1_1.pdf
- FID_Bi-cpds/pMeO Ar3Bi/1H/pdata/1/intrng
- FID_Bi-cpds/pMeO Ar3Bi/1H/pdata/1/outd
[truncated: 15 more entries]
