# Supplementary material for: Modular Synthesis of α,α-Diaryl α-Amino Esters via Bi(V)-Mediated Arylation/SN2-Displacement of Kukhtin–Ramirez Intermediates
Source: Org Lett. 2022 Oct 24;24(43):8002–7. doi: 10.1021/acs.orglett.2c03201 (PMC9641671; doi:10.1021/acs.orglett.2c03201)
Supplement: Supplementary file 9 — ol2c03201_si_009.zip [file ol2c03201_si_009.zip › FID_Bi-cpds/pCl Ar3Bi/13C/audita.txt]

##TITLE= Audit trail, TopSpin 3.5 pl 6
##JCAMPDX= 5.01
##ORIGIN= Bruker BioSpin GmbH
##OWNER= nmrsu
$$ /opt/topspin-data/data/pcxac8/nmr/pcxac8.AC360_dry2/2/audita.txt
##AUDIT TRAIL=  $$ (NUMBER, WHEN, WHO, WHERE, PROCESS, VERSION, WHAT)
(   1,<2022-06-09 05:40:58.875 +0100>,<nmrsu>,<chmnmr500>,<go4>,<TopSpin 3.5.6>,
      <created by zg
	started at 2022-06-09 02:04:56.274 +0100,
	POWCHK enabled, PULCHK disabled,
       configuration hash MD5:
       48 0B 01 F8 0F 58 C5 85 96 6B BB EA 25 22 22 9D
       data hash MD5: 32K
       6B A5 EC FE 3B 69 91 EC 5B 72 BD 23 DC EB E7 47>)
(   2,<2022-06-09 05:40:58.893 +0100>,<nmrsu>,<chmnmr500>,<audit>,<TopSpin 3.5.6>,
      <user comment:
       ICON-NMR User ID: pcxac8
       data hash MD5: 32K
       6B A5 EC FE 3B 69 91 EC 5B 72 BD 23 DC EB E7 47>)
##END=

$$ hash MD5
$$ 90 19 FB A9 96 7A 7A 66 A2 50 2A 48 D2 1F 37 0F
