# Supplementary material for: Modular Synthesis of α,α-Diaryl α-Amino Esters via Bi(V)-Mediated Arylation/SN2-Displacement of Kukhtin–Ramirez Intermediates
Source: Org Lett. 2022 Oct 24;24(43):8002–7. doi: 10.1021/acs.orglett.2c03201 (PMC9641671; doi:10.1021/acs.orglett.2c03201)
Supplement: Supplementary file 9 — ol2c03201_si_009.zip [file ol2c03201_si_009.zip › FID_Bi-cpds/pCl Ar3Bi/13C/pdata/1/auditp.txt]

##TITLE= Audit trail, TopSpin 3.5 pl 6
##JCAMPDX= 5.01
##ORIGIN= Bruker BioSpin GmbH
##OWNER= nmrsu
$$ /opt/topspin-data/data/pcxac8/nmr/pcxac8.AC360_dry2/2/pdata/1/auditp.txt
##AUDIT TRAIL=  $$ (NUMBER, WHEN, WHO, WHERE, PROCESS, VERSION, WHAT)
(   1,<2022-06-09 05:40:58.875 +0100>,<nmrsu>,<chmnmr500>,<go4>,<TopSpin 3.5.6>,
      <created by zg
	started at 2022-06-09 02:04:56.274 +0100,
	POWCHK enabled, PULCHK disabled,
       configuration hash MD5:
       48 0B 01 F8 0F 58 C5 85 96 6B BB EA 25 22 22 9D
       data hash MD5: 32K
       6B A5 EC FE 3B 69 91 EC 5B 72 BD 23 DC EB E7 47>)
(   2,<2022-06-09 05:40:58.893 +0100>,<nmrsu>,<chmnmr500>,<audit>,<TopSpin 3.5.6>,
      <user comment:
       ICON-NMR User ID: pcxac8
       data hash MD5: 32K
       6B A5 EC FE 3B 69 91 EC 5B 72 BD 23 DC EB E7 47>)
(   3,<2022-06-09 05:40:59.168 +0100>,<nmrsu>,<chmnmr500>,<proc1d>,<TopSpin 3.5.6>,
      <Start of raw data processing
       ef LB = 1 FT_mod = 6 PKNL = 1 SI = 32K 
       data hash MD5: 32K
       CB EE 4C 37 C4 C2 47 38 18 D6 B3 23 D9 1D 39 0E>)
(   4,<2022-06-09 05:40:59.508 +0100>,<nmrsu>,<chmnmr500>,<proc1d>,<TopSpin 3.5.6>,
      <apk0 
       data hash MD5: 32K
       0F A5 39 08 4E 58 77 80 02 75 93 7E 00 C1 8B 6C>)
(   5,<2022-06-09 05:40:59.520 +0100>,<nmrsu>,<chmnmr500>,<proc1d>,<TopSpin 3.5.6>,
      <abs ABSG = 5 
       data hash MD5: 32K
       8B ED BD DA DF 7A 94 AD 32 BE 28 A2 2A 73 24 B2>)
##END=

$$ hash MD5
$$ 05 DF 34 63 F4 3F AC 0A 04 6E B1 C9 5D 7C 04 74
