# Supplementary material for: Modular Synthesis of α,α-Diaryl α-Amino Esters via Bi(V)-Mediated Arylation/SN2-Displacement of Kukhtin–Ramirez Intermediates
Source: Org Lett. 2022 Oct 24;24(43):8002–7. doi: 10.1021/acs.orglett.2c03201 (PMC9641671; doi:10.1021/acs.orglett.2c03201)
Supplement: Supplementary file 9 — ol2c03201_si_009.zip [file ol2c03201_si_009.zip › FID_Bi-cpds/pCl Ar3Bi/13C/pdata/1/peaklist.xml]

<?xml version="1.0" encoding="UTF-8"?>
<PeakList>
  <PeakList1D>
    <PeakList1DHeader creator="nmrsu" date="2022-06-09T05:40:59.528+01:00" expNo="2" name="pcxac8.AC360_dry2" owner="" procNo="1" source="/opt/topspin-data/data/pcxac8/nmr">
      <PeakPickDetails>F1=228.330307ppm, F2=-8.330222ppm, MI=0.00cm, MAXI=10000.00cm, PC=1.400
      </PeakPickDetails>
    </PeakList1DHeader>
    <Peak1D F1="152.764725" intensity="2.122176e-01" type="0"/>
    <Peak1D F1="139.503403" intensity="1.830647e-01" type="0"/>
    <Peak1D F1="138.892715" intensity="5.812032e-01" type="0"/>
    <Peak1D F1="138.784409" intensity="1.250000e+01" type="0"/>
    <Peak1D F1="138.560287" intensity="1.697637e-01" type="0"/>
    <Peak1D F1="138.445435" intensity="8.587807e-02" type="0"/>
    <Peak1D F1="134.499130" intensity="1.946732e+00" type="0"/>
    <Peak1D F1="134.364395" intensity="8.678195e-02" type="0"/>
    <Peak1D F1="131.172424" intensity="1.143712e-01" type="0"/>
    <Peak1D F1="131.142838" intensity="1.092624e-01" type="0"/>
    <Peak1D F1="131.013092" intensity="1.826739e-01" type="0"/>
    <Peak1D F1="130.998734" intensity="2.893674e-01" type="0"/>
    <Peak1D F1="130.983978" intensity="5.623920e-01" type="0"/>
    <Peak1D F1="130.967010" intensity="1.426277e+00" type="0"/>
    <Peak1D F1="130.950302" intensity="1.249191e+01" type="0"/>
    <Peak1D F1="130.920624" intensity="8.181606e-01" type="0"/>
    <Peak1D F1="130.905441" intensity="4.784688e-01" type="0"/>
    <Peak1D F1="130.890366" intensity="3.434225e-01" type="0"/>
    <Peak1D F1="130.876282" intensity="3.613573e-01" type="0"/>
    <Peak1D F1="130.859680" intensity="5.210361e-01" type="0"/>
    <Peak1D F1="130.775543" intensity="1.135163e-01" type="0"/>
    <Peak1D F1="130.657394" intensity="8.773712e-02" type="0"/>
    <Peak1D F1="129.056595" intensity="4.032205e-01" type="0"/>
    <Peak1D F1="128.234604" intensity="3.604378e-01" type="0"/>
    <Peak1D F1="77.277580" intensity="2.187728e+01" type="0"/>
    <Peak1D F1="77.230362" intensity="1.695086e+00" type="0"/>
    <Peak1D F1="77.023460" intensity="2.189414e+01" type="0"/>
    <Peak1D F1="76.768982" intensity="2.169816e+01" type="0"/>
  </PeakList1D>
</PeakList>
