# Supplementary material for: Modular Synthesis of α,α-Diaryl α-Amino Esters via Bi(V)-Mediated Arylation/SN2-Displacement of Kukhtin–Ramirez Intermediates
Source: Org Lett. 2022 Oct 24;24(43):8002–7. doi: 10.1021/acs.orglett.2c03201 (PMC9641671; doi:10.1021/acs.orglett.2c03201)
Supplement: Supplementary file 9 — ol2c03201_si_009.zip [file ol2c03201_si_009.zip › FID_Bi-cpds/pCl Ar3Bi/1H/audita.txt]

##TITLE= Audit trail, TopSpin 3.5 pl 6
##JCAMPDX= 5.01
##ORIGIN= Bruker BioSpin GmbH
##OWNER= nmrsu
$$ /opt/topspin-data/data/pcxac8/nmr/pcxac8.AC360_dry2/1/audita.txt
##AUDIT TRAIL=  $$ (NUMBER, WHEN, WHO, WHERE, PROCESS, VERSION, WHAT)
(   1,<2022-06-08 14:24:24.781 +0100>,<nmrsu>,<chmnmr500>,<go4>,<TopSpin 3.5.6>,
      <created by zg
	started at 2022-06-08 14:23:06.445 +0100,
	POWCHK enabled, PULCHK disabled,
       configuration hash MD5:
       48 0B 01 F8 0F 58 C5 85 96 6B BB EA 25 22 22 9D
       data hash MD5: 64K
       C0 F5 A7 9A 6B 1A FA FC 01 E7 8E 48 30 4D 88 C7>)
(   2,<2022-06-08 14:24:24.800 +0100>,<nmrsu>,<chmnmr500>,<audit>,<TopSpin 3.5.6>,
      <user comment:
       ICON-NMR User ID: pcxac8
       data hash MD5: 64K
       C0 F5 A7 9A 6B 1A FA FC 01 E7 8E 48 30 4D 88 C7>)
##END=

$$ hash MD5
$$ 79 4B 83 BA 6B 2E 9A 02 30 F8 E4 B7 87 29 75 41
