# Supplementary material for: Modular Synthesis of α,α-Diaryl α-Amino Esters via Bi(V)-Mediated Arylation/SN2-Displacement of Kukhtin–Ramirez Intermediates
Source: Org Lett. 2022 Oct 24;24(43):8002–7. doi: 10.1021/acs.orglett.2c03201 (PMC9641671; doi:10.1021/acs.orglett.2c03201)
Supplement: Supplementary file 9 — ol2c03201_si_009.zip [file ol2c03201_si_009.zip › FID_Bi-cpds/pCl Ar3Bi/1H/pdata/1/peaklist.xml]

<?xml version="1.0" encoding="UTF-8"?>
<PeakList>
  <PeakList1D>
    <PeakList1DHeader creator="nmrsu" date="2022-06-08T14:24:26.165+01:00" expNo="1" name="pcxac8.AC360_dry2" owner="" procNo="1" source="/opt/topspin-data/data/pcxac8/nmr">
      <PeakPickDetails>F1=16.460800ppm, F2=-4.109983ppm, MI=0.50cm, MAXI=10000.00cm, PC=1.000
      </PeakPickDetails>
    </PeakList1DHeader>
    <Peak1D F1="7.750210" intensity="5.064243e-01" type="0"/>
    <Peak1D F1="7.649179" intensity="5.386466e-01" type="0"/>
    <Peak1D F1="7.645162" intensity="1.460478e+00" type="0"/>
    <Peak1D F1="7.641033" intensity="1.088664e+01" type="0"/>
    <Peak1D F1="7.637421" intensity="3.659670e+00" type="0"/>
    <Peak1D F1="7.632780" intensity="7.650446e-01" type="0"/>
    <Peak1D F1="7.628141" intensity="3.691732e+00" type="0"/>
    <Peak1D F1="7.624474" intensity="1.250000e+01" type="0"/>
    <Peak1D F1="7.620455" intensity="1.802295e+00" type="0"/>
    <Peak1D F1="7.392793" intensity="1.648358e+00" type="0"/>
    <Peak1D F1="7.388756" intensity="1.261315e+01" type="0"/>
    <Peak1D F1="7.385102" intensity="3.938711e+00" type="0"/>
    <Peak1D F1="7.375789" intensity="3.469047e+00" type="0"/>
    <Peak1D F1="7.372192" intensity="1.116528e+01" type="0"/>
    <Peak1D F1="7.368143" intensity="1.663529e+00" type="0"/>
    <Peak1D F1="7.284176" intensity="9.160488e+00" type="0"/>
    <Peak1D F1="1.563182" intensity="4.734503e+00" type="0"/>
  </PeakList1D>
</PeakList>
