# Supplementary material for: Modular Synthesis of α,α-Diaryl α-Amino Esters via Bi(V)-Mediated Arylation/SN2-Displacement of Kukhtin–Ramirez Intermediates
Source: Org Lett. 2022 Oct 24;24(43):8002–7. doi: 10.1021/acs.orglett.2c03201 (PMC9641671; doi:10.1021/acs.orglett.2c03201)
Supplement: Supplementary file 9 — ol2c03201_si_009.zip [file ol2c03201_si_009.zip › FID_Bi-cpds/pF Ar3Bi/13C/pdata/1/auditp.txt]

##TITLE= Audit trail, TopSpin 3.5 pl 5
##JCAMPDX= 5.01
##ORIGIN= Bruker BioSpin GmbH
##OWNER= nmruser
$$ /opt/topspin-data/data/k_ruf/nmr/k_ruf.KR039-P/7/pdata/1/auditp.txt
##AUDIT TRAIL=  $$ (NUMBER, WHEN, WHO, WHERE, PROCESS, VERSION, WHAT)
(   1,<2019-02-19 19:56:28.349 +0000>,<nmruser>,<cnlnmr500>,<go4>,<TopSpin 3.5.5>,
      <created by zg
	started at 2019-02-19 19:28:46.268 +0000,
	POWCHK enabled, PULCHK disabled,
       configuration hash MD5:
       E2 E5 0E AE 79 2A 41 43 56 10 96 DE 0F 28 C2 2F
       data hash MD5: 32K
       02 09 00 95 9F B4 AB 96 B0 06 87 77 78 75 8E F8>)
(   2,<2019-02-19 19:56:28.384 +0000>,<nmruser>,<cnlnmr500>,<audit>,<TopSpin 3.5.5>,
      <user comment:
       ICON-NMR User ID: k_ruf
       data hash MD5: 32K
       02 09 00 95 9F B4 AB 96 B0 06 87 77 78 75 8E F8>)
(   3,<2019-02-19 19:56:28.700 +0000>,<nmruser>,<cnlnmr500>,<proc1d>,<TopSpin 3.5.5>,
      <Start of raw data processing
       ef LB = 1 FT_mod = 6 PKNL = 1 SI = 32K 
       data hash MD5: 32K
       0C 75 D9 4D 01 1F F9 E8 D8 3C A4 97 FA C3 30 40>)
(   4,<2019-02-19 19:56:29.242 +0000>,<nmruser>,<cnlnmr500>,<proc1d>,<TopSpin 3.5.5>,
      <apk0 
       data hash MD5: 32K
       26 67 1B AB 22 62 06 CE E5 06 8F BF D0 37 75 76>)
(   5,<2019-02-19 19:56:29.264 +0000>,<nmruser>,<cnlnmr500>,<proc1d>,<TopSpin 3.5.5>,
      <abs ABSG = 5 
       data hash MD5: 32K
       CA 1C DD 49 13 66 B6 A4 16 5D 92 EA 19 02 3E 3C>)
##END=

$$ hash MD5
$$ CA AD 5D CE 90 73 FD 86 32 89 47 C5 D9 25 D2 B5
