# Supplementary material for: Modular Synthesis of α,α-Diaryl α-Amino Esters via Bi(V)-Mediated Arylation/SN2-Displacement of Kukhtin–Ramirez Intermediates
Source: Org Lett. 2022 Oct 24;24(43):8002–7. doi: 10.1021/acs.orglett.2c03201 (PMC9641671; doi:10.1021/acs.orglett.2c03201)
Supplement: Supplementary file 9 — ol2c03201_si_009.zip [file ol2c03201_si_009.zip › FID_Bi-cpds/pF Ar3Bi/13C/pdata/1/parm.txt]

Current Data Parameters
NAME      k_ruf.KR039-P              
EXPNO                 7              
PROCNO                1              

F2 - Acquisition Parameters
Date_          20190219              
Time              19.56 h            
INSTRUM       cnlnmr500              
PROBHD   Z122624_0037 (              
PULPROG          zgpg30              
TD                32768              
SOLVENT           CDCl3              
NS                 1024              
DS                    4              
SWH           29761.904 Hz           
FIDRES         1.816522 Hz           
AQ            0.5505024 sec          
RG               200.55              
DW               16.800 usec         
DE                20.85 usec         
TE                298.0 K            
D1           1.00000000 sec          
D11          0.03000000 sec          
TD0                   1              
SFO1        125.7791662 MHz          
NUC1                13C              
P1                 9.90 usec         
PLW1        57.00000000 W            
SFO2        500.1620006 MHz          
NUC2                 1H              
CPDPRG[2        waltz16              
PCPD2             80.00 usec         
PLW2        12.60400009 W            
PLW12        0.27888000 W            
PLW13        0.14005999 W            

F2 - Processing parameters
SI                32768              
SF          125.7653320 MHz          
WDW                  EM              
SSB      0              
LB                 1.00 Hz           
GB       0              
PC                 1.40              
