# Supplementary material for: Modular Synthesis of α,α-Diaryl α-Amino Esters via Bi(V)-Mediated Arylation/SN2-Displacement of Kukhtin–Ramirez Intermediates
Source: Org Lett. 2022 Oct 24;24(43):8002–7. doi: 10.1021/acs.orglett.2c03201 (PMC9641671; doi:10.1021/acs.orglett.2c03201)
Supplement: Supplementary file 9 — ol2c03201_si_009.zip [file ol2c03201_si_009.zip › FID_Bi-cpds/pF Ar3Bi/13C/pdata/1/peaklist.xml]

<?xml version="1.0" encoding="UTF-8"?>
<PeakList>
  <PeakList1D>
    <PeakList1DHeader creator="nmruser" date="2019-02-19T19:56:29.274+00:00" expNo="7" name="k_ruf.KR039-P" owner="" procNo="1" source="/opt/topspin-data/data/k_ruf/nmr">
      <PeakPickDetails>F1=228.323196ppm, F2=-8.323137ppm, MI=0.00cm, MAXI=10000.00cm, PC=1.400
      </PeakPickDetails>
    </PeakList1DHeader>
    <Peak1D F1="163.943863" intensity="2.522026e-02" type="0"/>
    <Peak1D F1="163.914719" intensity="2.901725e-02" type="0"/>
    <Peak1D F1="163.900040" intensity="4.384008e-02" type="0"/>
    <Peak1D F1="163.885590" intensity="6.006155e-02" type="0"/>
    <Peak1D F1="163.870712" intensity="9.972613e-02" type="0"/>
    <Peak1D F1="163.837006" intensity="2.207579e+00" type="0"/>
    <Peak1D F1="163.808258" intensity="1.168926e-01" type="0"/>
    <Peak1D F1="163.793335" intensity="6.588206e-02" type="0"/>
    <Peak1D F1="163.778275" intensity="4.192748e-02" type="0"/>
    <Peak1D F1="163.763611" intensity="2.755507e-02" type="0"/>
    <Peak1D F1="163.719040" intensity="2.206879e-02" type="0"/>
    <Peak1D F1="163.540466" intensity="2.924092e-02" type="0"/>
    <Peak1D F1="162.138367" intensity="2.770052e-02" type="0"/>
    <Peak1D F1="161.871124" intensity="1.999424e+00" type="0"/>
    <Peak1D F1="161.574219" intensity="2.228719e-02" type="0"/>
    <Peak1D F1="149.527893" intensity="3.096494e-01" type="0"/>
    <Peak1D F1="139.439850" intensity="5.278455e-02" type="0"/>
    <Peak1D F1="139.424164" intensity="8.208287e-02" type="0"/>
    <Peak1D F1="139.411026" intensity="9.235756e-02" type="0"/>
    <Peak1D F1="139.397903" intensity="9.310314e-02" type="0"/>
    <Peak1D F1="139.381989" intensity="7.008422e-02" type="0"/>
    <Peak1D F1="139.366730" intensity="1.227697e-01" type="0"/>
    <Peak1D F1="139.352707" intensity="1.370928e-01" type="0"/>
    <Peak1D F1="139.339890" intensity="1.422868e-01" type="0"/>
    <Peak1D F1="139.324478" intensity="1.255661e-01" type="0"/>
    <Peak1D F1="139.309830" intensity="1.419041e-01" type="0"/>
    <Peak1D F1="139.295059" intensity="1.667456e-01" type="0"/>
    <Peak1D F1="139.280853" intensity="2.095544e-01" type="0"/>
    <Peak1D F1="139.265930" intensity="2.606575e-01" type="0"/>
    <Peak1D F1="139.249435" intensity="4.544054e-01" type="0"/>
    <Peak1D F1="139.215942" intensity="1.208166e+01" type="0"/>
    <Peak1D F1="139.159897" intensity="1.171860e+01" type="0"/>
    <Peak1D F1="139.116760" intensity="4.001167e-01" type="0"/>
    <Peak1D F1="139.101547" intensity="2.749383e-01" type="0"/>
    <Peak1D F1="139.086929" intensity="1.983489e-01" type="0"/>
    <Peak1D F1="139.072540" intensity="1.500271e-01" type="0"/>
    <Peak1D F1="139.057831" intensity="1.232080e-01" type="0"/>
    <Peak1D F1="139.043396" intensity="9.623995e-02" type="0"/>
    <Peak1D F1="138.986298" intensity="1.324719e-01" type="0"/>
    <Peak1D F1="138.931595" intensity="1.275149e-01" type="0"/>
    <Peak1D F1="138.847107" intensity="2.756105e-02" type="0"/>
    <Peak1D F1="138.805206" intensity="2.767758e-02" type="0"/>
    <Peak1D F1="138.776001" intensity="3.222989e-02" type="0"/>
    <Peak1D F1="138.746536" intensity="2.459315e-02" type="0"/>
    <Peak1D F1="138.659805" intensity="2.742325e-02" type="0"/>
    <Peak1D F1="138.645935" intensity="2.460513e-02" type="0"/>
    <Peak1D F1="138.602463" intensity="2.630863e-02" type="0"/>
    <Peak1D F1="138.515671" intensity="2.692069e-02" type="0"/>
    <Peak1D F1="138.501480" intensity="2.585690e-02" type="0"/>
    <Peak1D F1="118.359619" intensity="7.025180e-02" type="0"/>
    <Peak1D F1="118.289925" intensity="5.836369e-02" type="0"/>
    <Peak1D F1="118.214035" intensity="6.718231e-02" type="0"/>
    <Peak1D F1="118.200867" intensity="1.438405e-01" type="0"/>
    <Peak1D F1="118.186165" intensity="9.938334e-02" type="0"/>
    <Peak1D F1="118.171532" intensity="1.380864e-01" type="0"/>
    <Peak1D F1="118.156998" intensity="1.821558e-01" type="0"/>
    <Peak1D F1="118.141510" intensity="3.343586e-01" type="0"/>
    <Peak1D F1="118.127007" intensity="6.707384e-01" type="0"/>
    <Peak1D F1="118.097076" intensity="1.168667e+01" type="0"/>
    <Peak1D F1="118.064674" intensity="7.201181e-01" type="0"/>
    <Peak1D F1="118.049095" intensity="4.174291e-01" type="0"/>
    <Peak1D F1="118.034637" intensity="3.075067e-01" type="0"/>
    <Peak1D F1="118.019913" intensity="2.343151e-01" type="0"/>
    <Peak1D F1="118.004768" intensity="2.133617e-01" type="0"/>
    <Peak1D F1="117.939812" intensity="1.250000e+01" type="0"/>
    <Peak1D F1="117.906227" intensity="6.165566e-01" type="0"/>
    <Peak1D F1="117.890404" intensity="3.609136e-01" type="0"/>
    <Peak1D F1="117.875771" intensity="2.738708e-01" type="0"/>
    <Peak1D F1="117.860985" intensity="2.557301e-01" type="0"/>
    <Peak1D F1="117.847160" intensity="1.769414e-01" type="0"/>
    <Peak1D F1="117.832260" intensity="1.460327e-01" type="0"/>
    <Peak1D F1="117.817741" intensity="1.276924e-01" type="0"/>
    <Peak1D F1="117.802383" intensity="1.317194e-01" type="0"/>
    <Peak1D F1="117.789703" intensity="1.426678e-01" type="0"/>
    <Peak1D F1="117.774460" intensity="9.988454e-02" type="0"/>
    <Peak1D F1="117.759941" intensity="8.792497e-02" type="0"/>
    <Peak1D F1="117.745499" intensity="8.558834e-02" type="0"/>
    <Peak1D F1="117.731003" intensity="8.044967e-02" type="0"/>
    <Peak1D F1="117.716248" intensity="8.125316e-02" type="0"/>
    <Peak1D F1="117.701996" intensity="1.248290e-01" type="0"/>
    <Peak1D F1="117.688316" intensity="7.066927e-02" type="0"/>
    <Peak1D F1="117.673157" intensity="6.980059e-02" type="0"/>
    <Peak1D F1="117.658775" intensity="6.383101e-02" type="0"/>
    <Peak1D F1="117.643051" intensity="8.845173e-02" type="0"/>
    <Peak1D F1="117.631294" intensity="8.510698e-02" type="0"/>
    <Peak1D F1="117.615669" intensity="6.289228e-02" type="0"/>
    <Peak1D F1="117.601173" intensity="5.237348e-02" type="0"/>
    <Peak1D F1="117.586662" intensity="5.134736e-02" type="0"/>
    <Peak1D F1="117.572212" intensity="4.556922e-02" type="0"/>
    <Peak1D F1="117.543251" intensity="4.628667e-02" type="0"/>
    <Peak1D F1="117.514793" intensity="3.580660e-02" type="0"/>
    <Peak1D F1="117.427330" intensity="3.464987e-02" type="0"/>
    <Peak1D F1="117.413368" intensity="4.048163e-02" type="0"/>
    <Peak1D F1="117.398979" intensity="3.396406e-02" type="0"/>
    <Peak1D F1="117.384102" intensity="3.777598e-02" type="0"/>
    <Peak1D F1="117.311974" intensity="2.822400e-02" type="0"/>
    <Peak1D F1="117.153008" intensity="2.459533e-02" type="0"/>
    <Peak1D F1="77.303955" intensity="4.913085e+00" type="0"/>
    <Peak1D F1="77.050209" intensity="5.048378e+00" type="0"/>
    <Peak1D F1="76.796440" intensity="4.948452e+00" type="0"/>
  </PeakList1D>
</PeakList>
