# Supplementary material for: Modular Synthesis of α,α-Diaryl α-Amino Esters via Bi(V)-Mediated Arylation/SN2-Displacement of Kukhtin–Ramirez Intermediates
Source: Org Lett. 2022 Oct 24;24(43):8002–7. doi: 10.1021/acs.orglett.2c03201 (PMC9641671; doi:10.1021/acs.orglett.2c03201)
Supplement: Supplementary file 9 — ol2c03201_si_009.zip [file ol2c03201_si_009.zip › FID_Bi-cpds/pF Ar3Bi/19F/100002/audita.txt]

##TITLE= Audit trail, TopSpin 3.5 pl 5
##JCAMPDX= 5.01
##ORIGIN= Bruker BioSpin GmbH
##OWNER= nmruser
$$ /opt/topspin-data/data/k_ruf/nmr/k_ruf.KR039-P/100002/audita.txt
##AUDIT TRAIL=  $$ (NUMBER, WHEN, WHO, WHERE, PROCESS, VERSION, WHAT)
(   1,<2019-02-19 13:10:24.423 +0000>,<nmruser>,<cnlnmr500>,<go4>,<TopSpin 3.5.5>,
      <created by zg
	started at 2019-02-19 13:09:38.100 +0000,
	POWCHK enabled, PULCHK disabled,
       configuration hash MD5:
       E2 E5 0E AE 79 2A 41 43 56 10 96 DE 0F 28 C2 2F
       data hash MD5: 256K
       2F AC 2D 86 52 34 5D 85 E7 14 5F EC C4 8F 5B A5>)
(   2,<2019-02-19 13:10:24.458 +0000>,<nmruser>,<cnlnmr500>,<audit>,<TopSpin 3.5.5>,
      <user comment:
       ICON-NMR User ID: k_ruf
       data hash MD5: 256K
       2F AC 2D 86 52 34 5D 85 E7 14 5F EC C4 8F 5B A5>)
(   3,<2019-02-19 13:10:24.907 +0000>,<nmruser>,<cnlnmr500>,<dirdata>,<TopSpin 3.5.5>,
      <wra from 2 "k_ruf.KR039-P" "/opt/topspin-data/data/k_ruf/nmr"
       data hash MD5: 256K
       2F AC 2D 86 52 34 5D 85 E7 14 5F EC C4 8F 5B A5>)
##END=

$$ hash MD5
$$ D2 92 EA 9E A3 4D 08 A1 C8 D7 47 E4 C6 00 B3 14
