# Supplementary material for: Modular Synthesis of α,α-Diaryl α-Amino Esters via Bi(V)-Mediated Arylation/SN2-Displacement of Kukhtin–Ramirez Intermediates
Source: Org Lett. 2022 Oct 24;24(43):8002–7. doi: 10.1021/acs.orglett.2c03201 (PMC9641671; doi:10.1021/acs.orglett.2c03201)
Supplement: Supplementary file 9 — ol2c03201_si_009.zip [file ol2c03201_si_009.zip › FID_Bi-cpds/pF Ar3Bi/19F/audita.txt]

##TITLE= Audit trail, TopSpin 3.5 pl 5
##JCAMPDX= 5.01
##ORIGIN= Bruker BioSpin GmbH
##OWNER= nmruser
$$ /opt/topspin-data/data/k_ruf/nmr/k_ruf.KR039-P/2/audita.txt
##AUDIT TRAIL=  $$ (NUMBER, WHEN, WHO, WHERE, PROCESS, VERSION, WHAT)
(   1,<2019-02-19 13:10:25.085 +0000>,<nmruser>,<cnlnmr500>,<proc1d>,<TopSpin 3.5.5>,
      <genfid from       1 2 "k_ruf.KR039-P" "/opt/topspin-data/data/k_ruf/nmr"
       data hash MD5: 261912
       49 A4 41 50 F3 C6 F8 7F 99 7E C4 11 A0 98 FF 9D>)
##END=

$$ hash MD5
$$ 44 AE E9 4F 5A C0 78 8A C5 C3 01 27 A4 1C 5E BC
