# Supplementary material for: Modular Synthesis of α,α-Diaryl α-Amino Esters via Bi(V)-Mediated Arylation/SN2-Displacement of Kukhtin–Ramirez Intermediates
Source: Org Lett. 2022 Oct 24;24(43):8002–7. doi: 10.1021/acs.orglett.2c03201 (PMC9641671; doi:10.1021/acs.orglett.2c03201)
Supplement: Supplementary file 9 — ol2c03201_si_009.zip [file ol2c03201_si_009.zip › FID_Bi-cpds/pF Ar3Bi/19F/pdata/1/auditp.txt]

##TITLE= Audit trail, TopSpin 3.5 pl 5
##JCAMPDX= 5.01
##ORIGIN= Bruker BioSpin GmbH
##OWNER= nmruser
$$ /opt/topspin-data/data/k_ruf/nmr/k_ruf.KR039-P/2/pdata/1/auditp.txt
##AUDIT TRAIL=  $$ (NUMBER, WHEN, WHO, WHERE, PROCESS, VERSION, WHAT)
(   1,<2019-02-19 13:10:24.423 +0000>,<nmruser>,<cnlnmr500>,<go4>,<TopSpin 3.5.5>,
      <created by zg
	started at 2019-02-19 13:09:38.100 +0000,
	POWCHK enabled, PULCHK disabled,
       configuration hash MD5:
       E2 E5 0E AE 79 2A 41 43 56 10 96 DE 0F 28 C2 2F
       data hash MD5: 256K
       2F AC 2D 86 52 34 5D 85 E7 14 5F EC C4 8F 5B A5>)
(   2,<2019-02-19 13:10:24.458 +0000>,<nmruser>,<cnlnmr500>,<audit>,<TopSpin 3.5.5>,
      <user comment:
       ICON-NMR User ID: k_ruf
       data hash MD5: 256K
       2F AC 2D 86 52 34 5D 85 E7 14 5F EC C4 8F 5B A5>)
(   3,<2019-02-19 13:10:24.954 +0000>,<nmruser>,<cnlnmr500>,<proc1d>,<TopSpin 3.5.5>,
      <convdta from       2 "k_ruf.KR039-P" "/opt/topspin-data/data/k_ruf/nmr"
       data hash MD5: 262008
       79 9A BE 0A 80 60 1F F5 DB 85 FA 8C 0F FD 1D 9F>)
(   4,<2019-02-19 13:10:24.967 +0000>,<nmruser>,<cnlnmr500>,<proc1d>,<TopSpin 3.5.5>,
      <Start of raw data processing
       ls NSP = 96 SI = 256K 
       data hash MD5: 256K
       25 F1 B7 06 AE D2 B1 D1 96 18 86 A1 75 E0 A5 B9>)
(   5,<2019-02-19 13:10:28.549 +0000>,<nmruser>,<cnlnmr500>,<proc1d>,<TopSpin 3.5.5>,
      <ef ME_mod = 4 NCOEF = 32768 LPBIN = 64K TDoff = -104 LB = 0.3 FT_mod = 6 PKNL = 1 SI = 256K 
       data hash MD5: 256K
       A2 E1 62 2D 0C 91 D0 FD 5B ED FD 6C A4 8C AE D4>)
(   6,<2019-02-19 13:10:28.575 +0000>,<nmruser>,<cnlnmr500>,<proc1d>,<TopSpin 3.5.5>,
      <apks 
       data hash MD5: 256K
       33 63 62 35 11 3D EA 00 B9 A6 61 CB 4E 73 D2 5C>)
(   7,<2019-02-19 13:10:28.640 +0000>,<nmruser>,<cnlnmr500>,<proc1d>,<TopSpin 3.5.5>,
      <abs ABSG = 5 
       data hash MD5: 256K
       A1 C9 D4 09 26 54 6A FE 90 76 97 B3 82 D9 45 7C>)
##END=

$$ hash MD5
$$ 65 E5 94 1E 99 38 40 D6 54 20 6D 90 D1 D7 C7 E3
