# Supplementary material for: Modular Synthesis of α,α-Diaryl α-Amino Esters via Bi(V)-Mediated Arylation/SN2-Displacement of Kukhtin–Ramirez Intermediates
Source: Org Lett. 2022 Oct 24;24(43):8002–7. doi: 10.1021/acs.orglett.2c03201 (PMC9641671; doi:10.1021/acs.orglett.2c03201)
Supplement: Supplementary file 9 — ol2c03201_si_009.zip [file ol2c03201_si_009.zip › FID_Bi-cpds/pF Ar3Bi/19F/pdata/1/parm.txt]

Current Data Parameters
NAME      k_ruf.KR039-P              
EXPNO                 2              
PROCNO                1              

F2 - Acquisition Parameters
Date_          20190219              
Time              13.10 h            
INSTRUM       cnlnmr500              
PROBHD   Z122624_0037 (              
PULPROG          zgflqn              
TD               261912              
SOLVENT           CDCl3              
NS                   16              
DS                    4              
SWH          113636.367 Hz           
FIDRES         0.867745 Hz           
AQ            1.1524128 sec          
RG                15.87              
DW                4.400 usec         
DE                30.00 usec         
TE                298.0 K            
D1           1.00000000 sec          
TD0                   1              
SFO1        470.5735434 MHz          
NUC1                19F              
P1                14.00 usec         
PLW1        13.47200012 W            

F2 - Processing parameters
SI               262144              
SF          470.6206054 MHz          
WDW                  EM              
SSB      0              
LB                 0.30 Hz           
GB       0              
PC                 1.00              
