# Supplementary material for: Modular Synthesis of α,α-Diaryl α-Amino Esters via Bi(V)-Mediated Arylation/SN2-Displacement of Kukhtin–Ramirez Intermediates
Source: Org Lett. 2022 Oct 24;24(43):8002–7. doi: 10.1021/acs.orglett.2c03201 (PMC9641671; doi:10.1021/acs.orglett.2c03201)
Supplement: Supplementary file 9 — ol2c03201_si_009.zip [file ol2c03201_si_009.zip › FID_Bi-cpds/pF Ar3Bi/19F/pdata/1/peaklist.xml]

<?xml version="1.0" encoding="UTF-8"?>
<PeakList>
  <PeakList1D>
    <PeakList1DHeader creator="nmruser" date="2019-02-19T13:10:28.653+00:00" expNo="2" name="k_ruf.KR039-P" owner="" procNo="1" source="/opt/topspin-data/data/k_ruf/nmr">
      <PeakPickDetails>F1=20.730330ppm, F2=-220.730331ppm, MI=0.00cm, MAXI=10000.00cm, PC=1.000
      </PeakPickDetails>
    </PeakList1DHeader>
    <Peak1D F1="-112.475906" intensity="2.273047e-02" type="0"/>
    <Peak1D F1="-112.488831" intensity="4.805051e-02" type="0"/>
    <Peak1D F1="-112.495575" intensity="5.025341e-02" type="0"/>
    <Peak1D F1="-112.501778" intensity="3.683118e-02" type="0"/>
    <Peak1D F1="-112.508659" intensity="9.184372e-02" type="0"/>
    <Peak1D F1="-112.515396" intensity="3.713907e-02" type="0"/>
    <Peak1D F1="-112.521584" intensity="5.395805e-02" type="0"/>
    <Peak1D F1="-112.528450" intensity="5.156717e-02" type="0"/>
    <Peak1D F1="-112.541435" intensity="2.936446e-02" type="0"/>
    <Peak1D F1="-112.552299" intensity="1.016993e-02" type="0"/>
    <Peak1D F1="-112.554184" intensity="1.022007e-02" type="0"/>
    <Peak1D F1="-112.559769" intensity="9.978521e-03" type="0"/>
    <Peak1D F1="-112.563362" intensity="1.174329e-02" type="0"/>
    <Peak1D F1="-112.565132" intensity="1.157766e-02" type="0"/>
    <Peak1D F1="-112.567062" intensity="1.219158e-02" type="0"/>
    <Peak1D F1="-112.568794" intensity="1.180681e-02" type="0"/>
    <Peak1D F1="-112.570679" intensity="1.208188e-02" type="0"/>
    <Peak1D F1="-112.574448" intensity="1.365908e-02" type="0"/>
    <Peak1D F1="-112.576202" intensity="1.418811e-02" type="0"/>
    <Peak1D F1="-112.578178" intensity="1.495268e-02" type="0"/>
    <Peak1D F1="-112.579933" intensity="1.491603e-02" type="0"/>
    <Peak1D F1="-112.581833" intensity="1.651434e-02" type="0"/>
    <Peak1D F1="-112.583588" intensity="1.644154e-02" type="0"/>
    <Peak1D F1="-112.585556" intensity="1.758157e-02" type="0"/>
    <Peak1D F1="-112.587357" intensity="1.888454e-02" type="0"/>
    <Peak1D F1="-112.589203" intensity="2.049979e-02" type="0"/>
    <Peak1D F1="-112.590912" intensity="2.063256e-02" type="0"/>
    <Peak1D F1="-112.592911" intensity="2.211498e-02" type="0"/>
    <Peak1D F1="-112.594757" intensity="2.388300e-02" type="0"/>
    <Peak1D F1="-112.596611" intensity="2.539738e-02" type="0"/>
    <Peak1D F1="-112.598450" intensity="2.802681e-02" type="0"/>
    <Peak1D F1="-112.600281" intensity="3.085209e-02" type="0"/>
    <Peak1D F1="-112.602165" intensity="3.301919e-02" type="0"/>
    <Peak1D F1="-112.603905" intensity="3.579392e-02" type="0"/>
    <Peak1D F1="-112.605804" intensity="3.775403e-02" type="0"/>
    <Peak1D F1="-112.607719" intensity="4.158471e-02" type="0"/>
    <Peak1D F1="-112.609520" intensity="4.532954e-02" type="0"/>
    <Peak1D F1="-112.611366" intensity="4.903363e-02" type="0"/>
    <Peak1D F1="-112.613266" intensity="5.335839e-02" type="0"/>
    <Peak1D F1="-112.615120" intensity="5.915469e-02" type="0"/>
    <Peak1D F1="-112.617020" intensity="6.504294e-02" type="0"/>
    <Peak1D F1="-112.618744" intensity="7.187341e-02" type="0"/>
    <Peak1D F1="-112.620659" intensity="7.789675e-02" type="0"/>
    <Peak1D F1="-112.622543" intensity="8.636815e-02" type="0"/>
    <Peak1D F1="-112.624313" intensity="9.270585e-02" type="0"/>
    <Peak1D F1="-112.626274" intensity="1.021008e-01" type="0"/>
    <Peak1D F1="-112.628128" intensity="1.151814e-01" type="0"/>
    <Peak1D F1="-112.631828" intensity="1.453841e-01" type="0"/>
    <Peak1D F1="-112.652397" intensity="3.577580e+00" type="0"/>
    <Peak1D F1="-112.665405" intensity="7.295843e+00" type="0"/>
    <Peak1D F1="-112.672157" intensity="8.182094e+00" type="0"/>
    <Peak1D F1="-112.678406" intensity="4.794535e+00" type="0"/>
    <Peak1D F1="-112.685135" intensity="1.500000e+01" type="0"/>
    <Peak1D F1="-112.692062" intensity="5.034848e+00" type="0"/>
    <Peak1D F1="-112.698151" intensity="8.009944e+00" type="0"/>
    <Peak1D F1="-112.705040" intensity="7.973920e+00" type="0"/>
    <Peak1D F1="-112.718025" intensity="4.007246e+00" type="0"/>
    <Peak1D F1="-112.731491" intensity="2.580735e-01" type="0"/>
    <Peak1D F1="-112.738319" intensity="9.528630e-02" type="0"/>
    <Peak1D F1="-112.744652" intensity="1.224091e-01" type="0"/>
    <Peak1D F1="-112.751472" intensity="1.047752e-01" type="0"/>
    <Peak1D F1="-112.757515" intensity="3.272763e-02" type="0"/>
    <Peak1D F1="-112.759544" intensity="3.072835e-02" type="0"/>
    <Peak1D F1="-112.764656" intensity="5.992649e-02" type="0"/>
    <Peak1D F1="-112.768623" intensity="2.384989e-02" type="0"/>
    <Peak1D F1="-112.770470" intensity="2.125466e-02" type="0"/>
    <Peak1D F1="-112.772385" intensity="2.046446e-02" type="0"/>
    <Peak1D F1="-112.774269" intensity="1.913309e-02" type="0"/>
    <Peak1D F1="-112.776184" intensity="2.108897e-02" type="0"/>
    <Peak1D F1="-112.777824" intensity="2.019585e-02" type="0"/>
    <Peak1D F1="-112.779739" intensity="1.728861e-02" type="0"/>
    <Peak1D F1="-112.781639" intensity="1.748808e-02" type="0"/>
    <Peak1D F1="-112.783440" intensity="1.745806e-02" type="0"/>
    <Peak1D F1="-112.785294" intensity="1.642816e-02" type="0"/>
    <Peak1D F1="-112.787292" intensity="1.685786e-02" type="0"/>
    <Peak1D F1="-112.789009" intensity="1.926844e-02" type="0"/>
    <Peak1D F1="-112.792633" intensity="1.457861e-02" type="0"/>
    <Peak1D F1="-112.794594" intensity="1.353893e-02" type="0"/>
    <Peak1D F1="-112.796402" intensity="1.526021e-02" type="0"/>
    <Peak1D F1="-112.798172" intensity="1.484755e-02" type="0"/>
    <Peak1D F1="-112.800056" intensity="1.465452e-02" type="0"/>
    <Peak1D F1="-112.801933" intensity="1.626646e-02" type="0"/>
    <Peak1D F1="-112.805603" intensity="1.214474e-02" type="0"/>
    <Peak1D F1="-112.807518" intensity="1.261145e-02" type="0"/>
    <Peak1D F1="-112.809273" intensity="1.426086e-02" type="0"/>
    <Peak1D F1="-112.811028" intensity="1.269908e-02" type="0"/>
    <Peak1D F1="-112.812927" intensity="1.120265e-02" type="0"/>
    <Peak1D F1="-112.814857" intensity="1.246645e-02" type="0"/>
    <Peak1D F1="-112.816612" intensity="1.270271e-02" type="0"/>
    <Peak1D F1="-112.820412" intensity="1.138724e-02" type="0"/>
    <Peak1D F1="-112.822342" intensity="1.374913e-02" type="0"/>
    <Peak1D F1="-112.823891" intensity="1.458412e-02" type="0"/>
    <Peak1D F1="-112.827736" intensity="1.097478e-02" type="0"/>
    <Peak1D F1="-112.829491" intensity="1.134392e-02" type="0"/>
    <Peak1D F1="-112.831390" intensity="1.075809e-02" type="0"/>
    <Peak1D F1="-112.836761" intensity="1.771426e-02" type="0"/>
    <Peak1D F1="-112.842773" intensity="1.752727e-02" type="0"/>
    <Peak1D F1="-112.848061" intensity="1.138411e-02" type="0"/>
    <Peak1D F1="-112.849831" intensity="1.344495e-02" type="0"/>
    <Peak1D F1="-112.856606" intensity="2.300587e-02" type="0"/>
    <Peak1D F1="-112.860825" intensity="1.070490e-02" type="0"/>
    <Peak1D F1="-112.862793" intensity="1.216273e-02" type="0"/>
    <Peak1D F1="-112.866394" intensity="1.012723e-02" type="0"/>
    <Peak1D F1="-112.869873" intensity="1.517433e-02" type="0"/>
    <Peak1D F1="-112.875847" intensity="1.504179e-02" type="0"/>
    <Peak1D F1="-112.884804" intensity="6.847000e-03" type="0"/>
    <Peak1D F1="-112.890129" intensity="9.437271e-03" type="0"/>
    <Peak1D F1="-112.895813" intensity="6.076621e-03" type="0"/>
    <Peak1D F1="-112.899483" intensity="5.291500e-03" type="0"/>
    <Peak1D F1="-112.903252" intensity="4.836077e-03" type="0"/>
    <Peak1D F1="-112.906921" intensity="4.577395e-03" type="0"/>
    <Peak1D F1="-112.912376" intensity="5.550189e-03" type="0"/>
    <Peak1D F1="-112.914246" intensity="4.786319e-03" type="0"/>
    <Peak1D F1="-112.916191" intensity="4.612287e-03" type="0"/>
    <Peak1D F1="-112.921547" intensity="4.780720e-03" type="0"/>
    <Peak1D F1="-112.923470" intensity="4.253332e-03" type="0"/>
    <Peak1D F1="-112.925346" intensity="4.117532e-03" type="0"/>
    <Peak1D F1="-112.941978" intensity="5.261066e-03" type="0"/>
    <Peak1D F1="-112.949219" intensity="5.016382e-03" type="0"/>
    <Peak1D F1="-112.954803" intensity="6.894084e-03" type="0"/>
    <Peak1D F1="-112.962227" intensity="6.498081e-03" type="0"/>
    <Peak1D F1="-112.967583" intensity="6.344016e-03" type="0"/>
    <Peak1D F1="-112.975052" intensity="7.357155e-03" type="0"/>
    <Peak1D F1="-112.978767" intensity="5.403805e-03" type="0"/>
    <Peak1D F1="-112.988106" intensity="6.405193e-03" type="0"/>
    <Peak1D F1="-113.001350" intensity="2.795626e-02" type="0"/>
    <Peak1D F1="-113.014374" intensity="5.417888e-02" type="0"/>
    <Peak1D F1="-113.021225" intensity="6.057081e-02" type="0"/>
    <Peak1D F1="-113.027382" intensity="3.593816e-02" type="0"/>
    <Peak1D F1="-113.034180" intensity="1.089876e-01" type="0"/>
    <Peak1D F1="-113.041183" intensity="3.681278e-02" type="0"/>
    <Peak1D F1="-113.047157" intensity="5.883312e-02" type="0"/>
    <Peak1D F1="-113.054123" intensity="5.695223e-02" type="0"/>
    <Peak1D F1="-113.067093" intensity="2.941678e-02" type="0"/>
    <Peak1D F1="-113.087372" intensity="2.974675e-03" type="0"/>
    <Peak1D F1="-113.098885" intensity="3.057413e-03" type="0"/>
    <Peak1D F1="-113.109619" intensity="2.787351e-03" type="0"/>
    <Peak1D F1="-113.129738" intensity="2.504883e-03" type="0"/>
    <Peak1D F1="-113.161186" intensity="2.520893e-03" type="0"/>
    <Peak1D F1="-113.194115" intensity="2.380082e-03" type="0"/>
    <Peak1D F1="-113.249397" intensity="2.378115e-03" type="0"/>
    <Peak1D F1="-113.286316" intensity="2.235340e-03" type="0"/>
    <Peak1D F1="-113.347275" intensity="2.408077e-03" type="0"/>
    <Peak1D F1="-114.483170" intensity="3.029377e-03" type="0"/>
    <Peak1D F1="-114.494194" intensity="4.968260e-03" type="0"/>
    <Peak1D F1="-114.501930" intensity="5.695525e-03" type="0"/>
    <Peak1D F1="-114.512703" intensity="9.442909e-03" type="0"/>
    <Peak1D F1="-114.524200" intensity="5.677264e-03" type="0"/>
    <Peak1D F1="-114.530975" intensity="5.344646e-03" type="0"/>
    <Peak1D F1="-115.437645" intensity="2.372488e-03" type="0"/>
    <Peak1D F1="-133.919876" intensity="3.622291e-03" type="0"/>
    <Peak1D F1="-133.933136" intensity="2.904007e-03" type="0"/>
    <Peak1D F1="-133.962021" intensity="2.813491e-03" type="0"/>
    <Peak1D F1="-133.974899" intensity="2.995027e-03" type="0"/>
  </PeakList1D>
</PeakList>
