# Supplementary material for: Modular Synthesis of α,α-Diaryl α-Amino Esters via Bi(V)-Mediated Arylation/SN2-Displacement of Kukhtin–Ramirez Intermediates
Source: Org Lett. 2022 Oct 24;24(43):8002–7. doi: 10.1021/acs.orglett.2c03201 (PMC9641671; doi:10.1021/acs.orglett.2c03201)
Supplement: Supplementary file 9 — ol2c03201_si_009.zip [file ol2c03201_si_009.zip › FID_Bi-cpds/pF Ar3Bi/1H/pdata/1/auditp.txt]

##TITLE= Audit trail, TopSpin 3.5 pl 5
##JCAMPDX= 5.01
##ORIGIN= Bruker BioSpin GmbH
##OWNER= nmruser
$$ /opt/topspin-data/data/k_ruf/nmr/k_ruf.KR039-P/1/pdata/1/auditp.txt
##AUDIT TRAIL=  $$ (NUMBER, WHEN, WHO, WHERE, PROCESS, VERSION, WHAT)
(   1,<2019-02-19 13:08:24.548 +0000>,<nmruser>,<cnlnmr500>,<go4>,<TopSpin 3.5.5>,
      <created by zg
	started at 2019-02-19 13:07:05.597 +0000,
	POWCHK enabled, PULCHK disabled,
       configuration hash MD5:
       E2 E5 0E AE 79 2A 41 43 56 10 96 DE 0F 28 C2 2F
       data hash MD5: 64K
       63 CF 55 73 91 49 A5 E6 B4 59 99 D0 0D C8 4B 48>)
(   2,<2019-02-19 13:08:24.580 +0000>,<nmruser>,<cnlnmr500>,<audit>,<TopSpin 3.5.5>,
      <user comment:
       ICON-NMR User ID: k_ruf
       data hash MD5: 64K
       63 CF 55 73 91 49 A5 E6 B4 59 99 D0 0D C8 4B 48>)
(   3,<2019-02-19 13:08:24.934 +0000>,<nmruser>,<cnlnmr500>,<proc1d>,<TopSpin 3.5.5>,
      <Start of raw data processing
       ef LB = 0.3 FT_mod = 6 PKNL = 1 SI = 64K 
       data hash MD5: 64K
       E0 F1 6F DB B4 6B B6 49 3C E3 1B 1D DF F8 67 80>)
(   4,<2019-02-19 13:08:26.349 +0000>,<nmruser>,<cnlnmr500>,<proc1d>,<TopSpin 3.5.5>,
      <apk0 
       data hash MD5: 64K
       7B 4D 3A 1F 26 7D 6A 15 E8 2E CC 8A 06 6A DF DF>)
(   5,<2019-02-19 13:08:26.386 +0000>,<nmruser>,<cnlnmr500>,<proc1d>,<TopSpin 3.5.5>,
      <abs ABSG = 5 
       data hash MD5: 64K
       90 FB D9 36 BE 4F 29 9C 75 72 9D 40 DF 46 EF 79>)
##END=

$$ hash MD5
$$ 4C 68 62 F3 FC 41 C7 D1 AD 0A 56 E6 04 93 ED 78
