# Supplementary material for: Modular Synthesis of α,α-Diaryl α-Amino Esters via Bi(V)-Mediated Arylation/SN2-Displacement of Kukhtin–Ramirez Intermediates
Source: Org Lett. 2022 Oct 24;24(43):8002–7. doi: 10.1021/acs.orglett.2c03201 (PMC9641671; doi:10.1021/acs.orglett.2c03201)
Supplement: Supplementary file 9 — ol2c03201_si_009.zip [file ol2c03201_si_009.zip › FID_Bi-cpds/pF Ar3Bi/1H/pdata/1/peaklist.xml]

<?xml version="1.0" encoding="UTF-8"?>
<PeakList>
  <PeakList1D>
    <PeakList1DHeader creator="nmruser" date="2019-02-19T13:08:26.402+00:00" expNo="1" name="k_ruf.KR039-P" owner="" procNo="1" source="/opt/topspin-data/data/k_ruf/nmr">
      <PeakPickDetails>F1=16.460180ppm, F2=-4.109369ppm, MI=0.50cm, MAXI=10000.00cm, PC=1.000
      </PeakPickDetails>
    </PeakList1DHeader>
    <Peak1D F1="7.700802" intensity="1.857682e+00" type="0"/>
    <Peak1D F1="7.696305" intensity="9.390913e+00" type="0"/>
    <Peak1D F1="7.689145" intensity="2.719125e+00" type="0"/>
    <Peak1D F1="7.683849" intensity="1.215263e+01" type="0"/>
    <Peak1D F1="7.679521" intensity="1.250000e+01" type="0"/>
    <Peak1D F1="7.674295" intensity="2.592908e+00" type="0"/>
    <Peak1D F1="7.667109" intensity="9.812059e+00" type="0"/>
    <Peak1D F1="7.662464" intensity="1.583695e+00" type="0"/>
    <Peak1D F1="7.284153" intensity="1.050918e+00" type="0"/>
    <Peak1D F1="7.136711" intensity="1.964867e+00" type="0"/>
    <Peak1D F1="7.132176" intensity="9.860023e+00" type="0"/>
    <Peak1D F1="7.114110" intensity="1.432250e+01" type="0"/>
    <Peak1D F1="7.096501" intensity="9.267409e+00" type="0"/>
    <Peak1D F1="7.091782" intensity="1.483758e+00" type="0"/>
  </PeakList1D>
</PeakList>
