# Supplementary material for: Modular Synthesis of α,α-Diaryl α-Amino Esters via Bi(V)-Mediated Arylation/SN2-Displacement of Kukhtin–Ramirez Intermediates
Source: Org Lett. 2022 Oct 24;24(43):8002–7. doi: 10.1021/acs.orglett.2c03201 (PMC9641671; doi:10.1021/acs.orglett.2c03201)
Supplement: Supplementary file 9 — ol2c03201_si_009.zip [file ol2c03201_si_009.zip › FID_Bi-cpds/pF Ar3Bi/1H/shimvalues]

# Tue Feb 19 13:08:24 2019
#$$PROBEIDENTIFIER=Z122624_0037
#$$PROBENAME=CPP BBO 500S2 BB-H&F-D-05 Z
#$$SHIMID=292722
#
# Active Shim Gradients
#
Z           		-9568           
Z2          		584             
Z3          		755             
Z4          		-3170           
Z5          		-50             
X           		1418            
XZ          		-383            
XZ2         		1980            
(X2-Y2)     		-1566           
XY          		-9461           
Y           		20480           
YZ          		857             
YZ2         		-2851           
(X2-Y2)Z2   		3606            
XZ4         		-1379           
XZ3         		3431            
Z6          		1944            
(X2-Y2)Z    		-2144           
YZ4         		-1084           
YZ3         		-3697           
XYZ2        		2182            
XYZ         		7290            
X3Z         		-2230           
X3          		-134            
Y3Z         		-4305           
Y3          		-3316           
Z7          		-4155           
Z8          		11880           
XZ5         		-189            
YZ5         		-5356           
(X2-Y2)Z3   		13              
(X2-Y2)Z4   		3372            
(X2-Y2)Z5   		0               
XYZ3        		-440            
XYZ4        		-3677           
XYZ5        		0               
#
# Lock Parameter
#
FIELD		1222.294
LOCKPHASE		255.684 
LOCKPOWER		-30.000 
LOCKGAIN		130.274 
LOCKDC		-75.000 
LOCKSHIFT		7.240   
LOOPGAIN		-12.000 
LOOPTIME		0.400   
LOOPFILTER		100.000 
#
IEEE64_VERSION_CODE 1
#
# Shim currents 
#
SHIM_SETTING [1 ]  -5149.52584480  
SHIM_SETTING [2 ]  -5929.42666898  
SHIM_SETTING [3 ]  2582.44200263   
SHIM_SETTING [4 ]  12266.96988031  
SHIM_SETTING [5 ]  -6031.23686792  
SHIM_SETTING [6 ]  -6025.40041263  
SHIM_SETTING [7 ]  6487.36619612   
SHIM_SETTING [8 ]  13718.17058894  
SHIM_SETTING [9 ]  -54.89910291    
SHIM_SETTING [10]  805.01860019    
SHIM_SETTING [11]  0.00000000      
SHIM_SETTING [12]  988.23300000    
SHIM_SETTING [13]  -7621.08200000  
SHIM_SETTING [14]  1016.34500000   
SHIM_SETTING [15]  5075.54695412   
SHIM_SETTING [16]  -231.81804588   
SHIM_SETTING [17]  -2138.73788754  
SHIM_SETTING [18]  5175.94588754   
SHIM_SETTING [19]  1175.94632336   
SHIM_SETTING [20]  -3160.79046337  
SHIM_SETTING [21]  2024.11400000   
SHIM_SETTING [22]  6292.46000000   
SHIM_SETTING [23]  -9099.61900000  
SHIM_SETTING [24]  -6059.72800000  
SHIM_SETTING [25]  410.86100000    
SHIM_SETTING [26]  1342.25700000   
SHIM_SETTING [27]  -1146.76300000  
SHIM_SETTING [28]  10639.28572936  
SHIM_SETTING [29]  -5726.90400000  
SHIM_SETTING [30]  -8105.34700000  
SHIM_SETTING [31]  26317.00063657  
SHIM_SETTING [32]  19329.75272936  
SHIM_SETTING [33]  1319.47400000   
SHIM_SETTING [34]  -12611.23400000 
SHIM_SETTING [35]  -1964.34300000  
SHIM_SETTING [36]  -12799.05200000 
SHIM_SETTING [37]  17541.42887932  
SHIM_SETTING [38]  1907.48128832   
SHIM_SETTING [39]  20493.99836343  
SHIM_SETTING [40]  0.00000000      
