# Supplementary material for: Modular Synthesis of α,α-Diaryl α-Amino Esters via Bi(V)-Mediated Arylation/SN2-Displacement of Kukhtin–Ramirez Intermediates
Source: Org Lett. 2022 Oct 24;24(43):8002–7. doi: 10.1021/acs.orglett.2c03201 (PMC9641671; doi:10.1021/acs.orglett.2c03201)
Supplement: Supplementary file 9 — ol2c03201_si_009.zip [file ol2c03201_si_009.zip › FID_Bi-cpds/pMe Ar3Bi/13C/pdata/1/auditp.txt]

##TITLE= Audit trail, TopSpin 3.5 pl 6
##JCAMPDX= 5.01
##ORIGIN= Bruker BioSpin GmbH
##OWNER= nmrsu
$$ /opt/topspin-data/data/pcxac8/nmr/pcxac8.AC338_dry2/2/pdata/1/auditp.txt
##AUDIT TRAIL=  $$ (NUMBER, WHEN, WHO, WHERE, PROCESS, VERSION, WHAT)
(   1,<2022-06-09 01:59:17.537 +0100>,<nmrsu>,<chmnmr500>,<go4>,<TopSpin 3.5.6>,
      <created by zg
	started at 2022-06-08 22:23:14.974 +0100,
	POWCHK enabled, PULCHK disabled,
       configuration hash MD5:
       48 0B 01 F8 0F 58 C5 85 96 6B BB EA 25 22 22 9D
       data hash MD5: 32K
       31 71 D3 D5 22 B1 24 17 67 D6 2B B6 71 74 01 6A>)
(   2,<2022-06-09 01:59:17.556 +0100>,<nmrsu>,<chmnmr500>,<audit>,<TopSpin 3.5.6>,
      <user comment:
       ICON-NMR User ID: pcxac8
       data hash MD5: 32K
       31 71 D3 D5 22 B1 24 17 67 D6 2B B6 71 74 01 6A>)
(   3,<2022-06-09 01:59:17.828 +0100>,<nmrsu>,<chmnmr500>,<proc1d>,<TopSpin 3.5.6>,
      <Start of raw data processing
       ef LB = 1 FT_mod = 6 PKNL = 1 SI = 32K 
       data hash MD5: 32K
       A3 DE 50 AD 2E 3B F7 69 EB 7A F2 D1 E3 E8 5C 91>)
(   4,<2022-06-09 01:59:18.212 +0100>,<nmrsu>,<chmnmr500>,<proc1d>,<TopSpin 3.5.6>,
      <apk0 
       data hash MD5: 32K
       00 1B 05 BA E2 E4 18 94 15 1A 6A 46 A6 C6 4A FA>)
(   5,<2022-06-09 01:59:18.274 +0100>,<nmrsu>,<chmnmr500>,<proc1d>,<TopSpin 3.5.6>,
      <abs ABSG = 5 
       data hash MD5: 32K
       6B 4F D0 43 8A FA 9A 6C 59 99 CF 8E C9 6E 2E 80>)
##END=

$$ hash MD5
$$ 17 0D 1C DC BE A7 6A 0A D6 DA E0 19 9D 83 5D 05
