# Supplementary material for: Modular Synthesis of α,α-Diaryl α-Amino Esters via Bi(V)-Mediated Arylation/SN2-Displacement of Kukhtin–Ramirez Intermediates
Source: Org Lett. 2022 Oct 24;24(43):8002–7. doi: 10.1021/acs.orglett.2c03201 (PMC9641671; doi:10.1021/acs.orglett.2c03201)
Supplement: Supplementary file 9 — ol2c03201_si_009.zip [file ol2c03201_si_009.zip › FID_Bi-cpds/pMe Ar3Bi/13C/pdata/1/parm.txt]

Current Data Parameters
NAME     pcxac8.AC338_dry2              
EXPNO                 2              
PROCNO                1              

F2 - Acquisition Parameters
Date_          20220609              
Time               1.59 h            
INSTRUM          av3500              
PROBHD   Z8007_0120 (PH              
PULPROG          zgpg30              
TD                32768              
SOLVENT           CDCl3              
NS                 8000              
DS                   32              
SWH           29761.904 Hz           
FIDRES         1.816522 Hz           
AQ            0.5505024 sec          
RG                 2050              
DW               16.800 usec         
DE                 9.58 usec         
TE                298.0 K            
D1           1.00000000 sec          
D11          0.03000000 sec          
TD0                   1              
SFO1        125.7716219 MHz          
NUC1                13C              
P1                 9.25 usec         
PLW1        59.84099960 W            
SFO2        500.1320005 MHz          
NUC2                 1H              
CPDPRG[2        waltz16              
PCPD2             80.00 usec         
PLW2        29.99200058 W            
PLW12        0.46862000 W            
PLW13        0.23571000 W            

F2 - Processing parameters
SI                32768              
SF          125.7577885 MHz          
WDW                  EM              
SSB      0              
LB                 1.00 Hz           
GB       0              
PC                 1.40              
