# Supplementary material for: Modular Synthesis of α,α-Diaryl α-Amino Esters via Bi(V)-Mediated Arylation/SN2-Displacement of Kukhtin–Ramirez Intermediates
Source: Org Lett. 2022 Oct 24;24(43):8002–7. doi: 10.1021/acs.orglett.2c03201 (PMC9641671; doi:10.1021/acs.orglett.2c03201)
Supplement: Supplementary file 9 — ol2c03201_si_009.zip [file ol2c03201_si_009.zip › FID_Bi-cpds/pMe Ar3Bi/13C/pdata/1/peaklist.xml]

<?xml version="1.0" encoding="UTF-8"?>
<PeakList>
  <PeakList1D>
    <PeakList1DHeader creator="nmrsu" date="2022-06-09T01:59:18.281+01:00" expNo="2" name="pcxac8.AC338_dry2" owner="" procNo="1" source="/opt/topspin-data/data/pcxac8/nmr">
      <PeakPickDetails>F1=228.330307ppm, F2=-8.330222ppm, MI=0.00cm, MAXI=10000.00cm, PC=1.400
      </PeakPickDetails>
    </PeakList1DHeader>
    <Peak1D F1="151.106339" intensity="2.093387e-01" type="0"/>
    <Peak1D F1="137.751419" intensity="9.519598e-02" type="0"/>
    <Peak1D F1="137.736725" intensity="8.269064e-02" type="0"/>
    <Peak1D F1="137.650787" intensity="1.065699e-01" type="0"/>
    <Peak1D F1="137.621658" intensity="1.354899e-01" type="0"/>
    <Peak1D F1="137.607147" intensity="1.952860e-01" type="0"/>
    <Peak1D F1="137.592285" intensity="3.264720e-01" type="0"/>
    <Peak1D F1="137.577774" intensity="5.440014e-01" type="0"/>
    <Peak1D F1="137.545547" intensity="1.150254e+01" type="0"/>
    <Peak1D F1="137.514557" intensity="7.304043e-01" type="0"/>
    <Peak1D F1="137.499954" intensity="4.199857e-01" type="0"/>
    <Peak1D F1="137.484909" intensity="2.654655e-01" type="0"/>
    <Peak1D F1="137.470215" intensity="1.958539e-01" type="0"/>
    <Peak1D F1="137.455490" intensity="1.706495e-01" type="0"/>
    <Peak1D F1="137.441086" intensity="1.421523e-01" type="0"/>
    <Peak1D F1="137.426468" intensity="1.230309e-01" type="0"/>
    <Peak1D F1="137.358017" intensity="2.576060e+00" type="0"/>
    <Peak1D F1="137.325424" intensity="3.281433e-01" type="0"/>
    <Peak1D F1="137.313004" intensity="1.959596e-01" type="0"/>
    <Peak1D F1="137.297073" intensity="1.087250e-01" type="0"/>
    <Peak1D F1="137.282120" intensity="9.526534e-02" type="0"/>
    <Peak1D F1="137.267838" intensity="9.747235e-02" type="0"/>
    <Peak1D F1="137.253738" intensity="8.114570e-02" type="0"/>
    <Peak1D F1="137.239197" intensity="6.545717e-02" type="0"/>
    <Peak1D F1="137.209717" intensity="6.091145e-02" type="0"/>
    <Peak1D F1="137.196167" intensity="5.750149e-02" type="0"/>
    <Peak1D F1="137.180786" intensity="5.787123e-02" type="0"/>
    <Peak1D F1="137.166489" intensity="5.903714e-02" type="0"/>
    <Peak1D F1="137.122665" intensity="7.777858e-02" type="0"/>
    <Peak1D F1="134.284470" intensity="9.118180e-02" type="0"/>
    <Peak1D F1="132.241211" intensity="7.928609e-02" type="0"/>
    <Peak1D F1="131.475861" intensity="1.223389e-01" type="0"/>
    <Peak1D F1="131.345490" intensity="1.770737e-01" type="0"/>
    <Peak1D F1="131.330750" intensity="2.938700e-01" type="0"/>
    <Peak1D F1="131.316162" intensity="5.048303e-01" type="0"/>
    <Peak1D F1="131.282700" intensity="1.250000e+01" type="0"/>
    <Peak1D F1="131.253082" intensity="7.447388e-01" type="0"/>
    <Peak1D F1="131.238235" intensity="4.214613e-01" type="0"/>
    <Peak1D F1="131.223038" intensity="2.598709e-01" type="0"/>
    <Peak1D F1="131.208328" intensity="2.102568e-01" type="0"/>
    <Peak1D F1="131.193970" intensity="1.724360e-01" type="0"/>
    <Peak1D F1="131.179565" intensity="1.538546e-01" type="0"/>
    <Peak1D F1="131.165466" intensity="1.142860e-01" type="0"/>
    <Peak1D F1="131.150497" intensity="9.182054e-02" type="0"/>
    <Peak1D F1="131.135849" intensity="9.615827e-02" type="0"/>
    <Peak1D F1="131.121643" intensity="8.274865e-02" type="0"/>
    <Peak1D F1="131.107483" intensity="6.182893e-02" type="0"/>
    <Peak1D F1="131.092972" intensity="5.351101e-02" type="0"/>
    <Peak1D F1="131.034943" intensity="1.414177e-01" type="0"/>
    <Peak1D F1="77.286476" intensity="1.375566e+01" type="0"/>
    <Peak1D F1="77.032738" intensity="1.395681e+01" type="0"/>
    <Peak1D F1="76.778831" intensity="1.356430e+01" type="0"/>
    <Peak1D F1="29.727566" intensity="8.699459e-02" type="0"/>
    <Peak1D F1="21.673536" intensity="5.968567e-02" type="0"/>
    <Peak1D F1="21.602768" intensity="7.563006e-02" type="0"/>
    <Peak1D F1="21.588520" intensity="7.676452e-02" type="0"/>
    <Peak1D F1="21.573624" intensity="9.104991e-02" type="0"/>
    <Peak1D F1="21.558826" intensity="1.164058e-01" type="0"/>
    <Peak1D F1="21.544312" intensity="1.862922e-01" type="0"/>
    <Peak1D F1="21.529020" intensity="3.162077e-01" type="0"/>
    <Peak1D F1="21.497818" intensity="4.407232e+00" type="0"/>
    <Peak1D F1="21.466389" intensity="2.238886e-01" type="0"/>
    <Peak1D F1="21.451014" intensity="1.253210e-01" type="0"/>
    <Peak1D F1="21.436724" intensity="9.410767e-02" type="0"/>
  </PeakList1D>
</PeakList>
