# Supplementary material for: Modular Synthesis of α,α-Diaryl α-Amino Esters via Bi(V)-Mediated Arylation/SN2-Displacement of Kukhtin–Ramirez Intermediates
Source: Org Lett. 2022 Oct 24;24(43):8002–7. doi: 10.1021/acs.orglett.2c03201 (PMC9641671; doi:10.1021/acs.orglett.2c03201)
Supplement: Supplementary file 9 — ol2c03201_si_009.zip [file ol2c03201_si_009.zip › FID_Bi-cpds/pMe Ar3Bi/13C/pdata/1/peakrng]

P    #regions in PPM
# 2022-06-09 01:59:18 +0100  nmrsu@chmnmr500
# low field   high field   mi   maxi
  228.330307006836  -8.3302220201748  0.000  10000.000  # for region 1
