# Supplementary material for: Modular Synthesis of α,α-Diaryl α-Amino Esters via Bi(V)-Mediated Arylation/SN2-Displacement of Kukhtin–Ramirez Intermediates
Source: Org Lett. 2022 Oct 24;24(43):8002–7. doi: 10.1021/acs.orglett.2c03201 (PMC9641671; doi:10.1021/acs.orglett.2c03201)
Supplement: Supplementary file 9 — ol2c03201_si_009.zip [file ol2c03201_si_009.zip › FID_Bi-cpds/pMe Ar3Bi/13C/shimvalues]

# Thu Jun  9 01:59:17 2022
#$$PROBEIDENTIFIER=Z8007_0120
#$$PROBENAME=PH BBO 500S2 BB-H-D-05 Z
#$$SHIMID=302923
#
# Active Shim Gradients
#
Z           		782             
Z2          		4191            
Z3          		-4646           
Z4          		-703            
Z5          		129             
Z6          		16131           
X           		199             
XZ          		-1235           
XZ2         		178             
XZ3         		1359            
XZ4         		3861            
XZ5         		-4235           
Y           		-3625           
YZ          		-2158           
YZ2         		598             
YZ3         		-1471           
YZ4         		-93             
YZ5         		0               
XY          		-344            
XYZ         		665             
XYZ2        		1336            
XYZ3        		776             
XYZ4        		0               
XYZ5        		0               
(X2-Y2)     		-766            
(X2-Y2)Z    		-6991           
(X2-Y2)Z2   		-1195           
(X2-Y2)Z3   		4357            
(X2-Y2)Z4   		0               
(X2-Y2)Z5   		0               
X3          		-91             
X3Z         		295             
Y3          		2632            
Y3Z         		368             
#
# Lock Parameter
#
FIELD		2762.353
LOCKPHASE		63.199  
LOCKPOWER		-30.000 
LOCKGAIN		138.448 
LOCKDC		-69.300 
LOCKSHIFT		7.240   
LOOPGAIN		-12.000 
LOOPTIME		0.400   
LOOPFILTER		100.000 
#
IEEE64_VERSION_CODE 1
#
# Shim currents 
#
SHIM_SETTING [1 ]  379.03610205    
SHIM_SETTING [2 ]  4191.18511303   
SHIM_SETTING [3 ]  -4646.00722446  
SHIM_SETTING [4 ]  0.00000000      
SHIM_SETTING [5 ]  -703.46242842   
SHIM_SETTING [6 ]  129.04354300    
SHIM_SETTING [7 ]  16130.83600000  
SHIM_SETTING [8 ]  0.00000000      
SHIM_SETTING [9 ]  0.00000000      
SHIM_SETTING [10]  -386.11700000   
SHIM_SETTING [11]  203.34800000    
SHIM_SETTING [12]  2263.26600000   
SHIM_SETTING [13]  3000.13300000   
SHIM_SETTING [14]  0.00000000      
SHIM_SETTING [15]  1228.78383486   
SHIM_SETTING [16]  4181.16383486   
SHIM_SETTING [17]  -6673.58382393  
SHIM_SETTING [18]  -880.25217607   
SHIM_SETTING [19]  -481.62943060   
SHIM_SETTING [20]  6505.78338471   
SHIM_SETTING [21]  -5462.54100000  
SHIM_SETTING [22]  2082.18300000   
SHIM_SETTING [23]  -7573.52800000  
SHIM_SETTING [24]  7791.95400000   
SHIM_SETTING [25]  2806.09700000   
SHIM_SETTING [26]  -2783.22500000  
SHIM_SETTING [27]  0.00000000      
SHIM_SETTING [28]  -6219.75857798  
SHIM_SETTING [29]  442.97900000    
SHIM_SETTING [30]  -1407.34400000  
SHIM_SETTING [31]  -3480.95001867  
SHIM_SETTING [32]  755.46942202    
SHIM_SETTING [33]  2352.36100000   
SHIM_SETTING [34]  -125.44300000   
SHIM_SETTING [35]  -1344.02100000  
SHIM_SETTING [36]  -1300.13600000  
SHIM_SETTING [37]  -547.35850748   
SHIM_SETTING [38]  -3390.60773369  
SHIM_SETTING [39]  -4355.23898133  
SHIM_SETTING [40]  0.00000000      
