# Supplementary material for: Modular Synthesis of α,α-Diaryl α-Amino Esters via Bi(V)-Mediated Arylation/SN2-Displacement of Kukhtin–Ramirez Intermediates
Source: Org Lett. 2022 Oct 24;24(43):8002–7. doi: 10.1021/acs.orglett.2c03201 (PMC9641671; doi:10.1021/acs.orglett.2c03201)
Supplement: Supplementary file 10 — ol2c03201_si_010.zip [file ol2c03201_si_010.zip]

Archive with 399 entries (357 files):
- FID keto ester/FID keto ester/
- FID keto ester/FID keto ester/1a/
- FID keto ester/FID keto ester/1a/13C/
- FID keto ester/FID keto ester/1a/13C/acqu
- FID keto ester/FID keto ester/1a/13C/acqus
- FID keto ester/FID keto ester/1a/13C/audita.txt
- FID keto ester/FID keto ester/1a/13C/cpdprg2
- FID keto ester/FID keto ester/1a/13C/fid
- FID keto ester/FID keto ester/1a/13C/format.temp
- FID keto ester/FID keto ester/1a/13C/fq1list
- FID keto ester/FID keto ester/1a/13C/pdata/
- FID keto ester/FID keto ester/1a/13C/pdata/1/
- FID keto ester/FID keto ester/1a/13C/pdata/1/1i
- FID keto ester/FID keto ester/1a/13C/pdata/1/1r
- FID keto ester/FID keto ester/1a/13C/pdata/1/auditp.txt
- FID keto ester/FID keto ester/1a/13C/pdata/1/intrng
- FID keto ester/FID keto ester/1a/13C/pdata/1/outd
- FID keto ester/FID keto ester/1a/13C/pdata/1/parm.txt
- FID keto ester/FID keto ester/1a/13C/pdata/1/pcxac8.AC176_product_2_1.pdf
- FID keto ester/FID keto ester/1a/13C/pdata/1/peaklist.xml
- FID keto ester/FID keto ester/1a/13C/pdata/1/peakrng
- FID keto ester/FID keto ester/1a/13C/pdata/1/peaks
- FID keto ester/FID keto ester/1a/13C/pdata/1/proc
- FID keto ester/FID keto ester/1a/13C/pdata/1/procs
- FID keto ester/FID keto ester/1a/13C/pdata/1/title
- FID keto ester/FID keto ester/1a/13C/precom.output
- FID keto ester/FID keto ester/1a/13C/prosol_History
- FID keto ester/FID keto ester/1a/13C/pulseprogram
- FID keto ester/FID keto ester/1a/13C/scon2
- FID keto ester/FID keto ester/1a/13C/shimvalues
- FID keto ester/FID keto ester/1a/13C/specpar
- FID keto ester/FID keto ester/1a/13C/stanprogram24305
- FID keto ester/FID keto ester/1a/13C/uxnmr.info
- FID keto ester/FID keto ester/1a/13C/uxnmr.par
- FID keto ester/FID keto ester/1a/13C/vtc_pid_settings
- FID keto ester/FID keto ester/1a/19F/
- FID keto ester/FID keto ester/1a/19F/100003/
- FID keto ester/FID keto ester/1a/19F/100003/acqu
- FID keto ester/FID keto ester/1a/19F/100003/acqus
- FID keto ester/FID keto ester/1a/19F/100003/audita.txt
- FID keto ester/FID keto ester/1a/19F/100003/fid
- FID keto ester/FID keto ester/1a/19F/100003/format.temp
- FID keto ester/FID keto ester/1a/19F/100003/fq1list
- FID keto ester/FID keto ester/1a/19F/100003/pdata/
- FID keto ester/FID keto ester/1a/19F/100003/pdata/1/
- FID keto ester/FID keto ester/1a/19F/100003/pdata/1/outd
- FID keto ester/FID keto ester/1a/19F/100003/pdata/1/proc
- FID keto ester/FID keto ester/1a/19F/100003/pdata/1/procs
- FID keto ester/FID keto ester/1a/19F/100003/pdata/1/title
- FID keto ester/FID keto ester/1a/19F/100003/precom.output
- FID keto ester/FID keto ester/1a/19F/100003/prosol_History
- FID keto ester/FID keto ester/1a/19F/100003/pulseprogram
- FID keto ester/FID keto ester/1a/19F/100003/scon2
- FID keto ester/FID keto ester/1a/19F/100003/shimvalues
- FID keto ester/FID keto ester/1a/19F/100003/specpar
- FID keto ester/FID keto ester/1a/19F/100003/stanprogram24305
- FID keto ester/FID keto ester/1a/19F/100003/uxnmr.info
- FID keto ester/FID keto ester/1a/19F/100003/uxnmr.par
- FID keto ester/FID keto ester/1a/19F/100003/vtc_pid_settings
- FID keto ester/FID keto ester/1a/19F/3/
- FID keto ester/FID keto ester/1a/19F/3/acqu
- FID keto ester/FID keto ester/1a/19F/3/acqus
- FID keto ester/FID keto ester/1a/19F/3/audita.txt
- FID keto ester/FID keto ester/1a/19F/3/fid
- FID keto ester/FID keto ester/1a/19F/3/format.temp
- FID keto ester/FID keto ester/1a/19F/3/fq1list
- FID keto ester/FID keto ester/1a/19F/3/pdata/
- FID keto ester/FID keto ester/1a/19F/3/pdata/1/
- FID keto ester/FID keto ester/1a/19F/3/pdata/1/1i
- FID keto ester/FID keto ester/1a/19F/3/pdata/1/1r
- FID keto ester/FID keto ester/1a/19F/3/pdata/1/auditp.txt
- FID keto ester/FID keto ester/1a/19F/3/pdata/1/intrng
- FID keto ester/FID keto ester/1a/19F/3/pdata/1/outd
- FID keto ester/FID keto ester/1a/19F/3/pdata/1/parm.txt
- FID keto ester/FID keto ester/1a/19F/3/pdata/1/pcxac8.AC176_product_3_1.pdf
- FID keto ester/FID keto ester/1a/19F/3/pdata/1/peaklist.xml
- FID keto ester/FID keto ester/1a/19F/3/pdata/1/peakrng
- FID keto ester/FID keto ester/1a/19F/3/pdata/1/peaks
- FID keto ester/FID keto ester/1a/19F/3/pdata/1/proc
- FID keto ester/FID keto ester/1a/19F/3/pdata/1/procs
- FID keto ester/FID keto ester/1a/19F/3/pdata/1/title
- FID keto ester/FID keto ester/1a/19F/3/precom.output
- FID keto ester/FID keto ester/1a/19F/3/prosol_History
- FID keto ester/FID keto ester/1a/19F/3/pulseprogram
- FID keto ester/FID keto ester/1a/19F/3/scon2
- FID keto ester/FID keto ester/1a/19F/3/shimvalues
- FID keto ester/FID keto ester/1a/19F/3/specpar
- FID keto ester/FID keto ester/1a/19F/3/stanprogram24305
- FID keto ester/FID keto ester/1a/19F/3/uxnmr.info
- FID keto ester/FID keto ester/1a/19F/3/uxnmr.par
- FID keto ester/FID keto ester/1a/19F/3/vtc_pid_settings
- FID keto ester/FID keto ester/1a/1H/
- FID keto ester/FID keto ester/1a/1H/acqu
- FID keto ester/FID keto ester/1a/1H/acqus
- FID keto ester/FID keto ester/1a/1H/audita.txt
- FID keto ester/FID keto ester/1a/1H/fid
- FID keto ester/FID keto ester/1a/1H/format.temp
- FID keto ester/FID keto ester/1a/1H/fq1list
- FID keto ester/FID keto ester/1a/1H/pdata/
- FID keto ester/FID keto ester/1a/1H/pdata/1/
- FID keto ester/FID keto ester/1a/1H/pdata/1/1i
- FID keto ester/FID keto ester/1a/1H/pdata/1/1r
- FID keto ester/FID keto ester/1a/1H/pdata/1/auditp.txt
- FID keto ester/FID keto ester/1a/1H/pdata/1/intrng
- FID keto ester/FID keto ester/1a/1H/pdata/1/outd
- FID keto ester/FID keto ester/1a/1H/pdata/1/parm.txt
- FID keto ester/FID keto ester/1a/1H/pdata/1/pcxac8.AC176_product_1_1.pdf
- FID keto ester/FID keto ester/1a/1H/pdata/1/peaklist.xml
- FID keto ester/FID keto ester/1a/1H/pdata/1/peakrng
- FID keto ester/FID keto ester/1a/1H/pdata/1/peaks
- FID keto ester/FID keto ester/1a/1H/pdata/1/proc
- FID keto ester/FID keto ester/1a/1H/pdata/1/procs
- FID keto ester/FID keto ester/1a/1H/pdata/1/title
- FID keto ester/FID keto ester/1a/1H/precom.output
- FID keto ester/FID keto ester/1a/1H/prosol_History
- FID keto ester/FID keto ester/1a/1H/pulseprogram
- FID keto ester/FID keto ester/1a/1H/scon2
- FID keto ester/FID keto ester/1a/1H/shimvalues
- FID keto ester/FID keto ester/1a/1H/specpar
- FID keto ester/FID keto ester/1a/1H/stanprogram24305
- FID keto ester/FID keto ester/1a/1H/uxnmr.info
- FID keto ester/FID keto ester/1a/1H/uxnmr.par
- FID keto ester/FID keto ester/1a/1H/vtc_pid_settings
- FID keto ester/FID keto ester/1c/
- FID keto ester/FID keto ester/1c/13C/
- FID keto ester/FID keto ester/1c/13C/acqu
- FID keto ester/FID keto ester/1c/13C/acqus
- FID keto ester/FID keto ester/1c/13C/audita.txt
- FID keto ester/FID keto ester/1c/13C/cpdprg2
- FID keto ester/FID keto ester/1c/13C/fid
- FID keto ester/FID keto ester/1c/13C/format.temp
- FID keto ester/FID keto ester/1c/13C/fq1list
- FID keto ester/FID keto ester/1c/13C/pdata/
- FID keto ester/FID keto ester/1c/13C/pdata/1/
- FID keto ester/FID keto ester/1c/13C/pdata/1/1i
- FID keto ester/FID keto ester/1c/13C/pdata/1/1r
- FID keto ester/FID keto ester/1c/13C/pdata/1/auditp.txt
- FID keto ester/FID keto ester/1c/13C/pdata/1/intrng
- FID keto ester/FID keto ester/1c/13C/pdata/1/outd
- FID keto ester/FID keto ester/1c/13C/pdata/1/parm.txt
- FID keto ester/FID keto ester/1c/13C/pdata/1/pcxac8.AC235_column2_dry_2_1.pdf
- FID keto ester/FID keto ester/1c/13C/pdata/1/peaklist.xml
- FID keto ester/FID keto ester/1c/13C/pdata/1/peakrng
- FID keto ester/FID keto ester/1c/13C/pdata/1/peaks
- FID keto ester/FID keto ester/1c/13C/pdata/1/proc
- FID keto ester/FID keto ester/1c/13C/pdata/1/procs
- FID keto ester/FID keto ester/1c/13C/pdata/1/title
- FID keto ester/FID keto ester/1c/13C/precom.output
- FID keto ester/FID keto ester/1c/13C/prosol_History
- FID keto ester/FID keto ester/1c/13C/pulseprogram
- FID keto ester/FID keto ester/1c/13C/scon2
- FID keto ester/FID keto ester/1c/13C/shimvalues
- FID keto ester/FID keto ester/1c/13C/specpar
- FID keto ester/FID keto ester/1c/13C/stanprogram21453
- FID keto ester/FID keto ester/1c/13C/uxnmr.info
- FID keto ester/FID keto ester/1c/13C/uxnmr.par
- FID keto ester/FID keto ester/1c/13C/vtc_pid_settings
- FID keto ester/FID keto ester/1c/1H/
- FID keto ester/FID keto ester/1c/1H/acqu
- FID keto ester/FID keto ester/1c/1H/acqus
- FID keto ester/FID keto ester/1c/1H/audita.txt
- FID keto ester/FID keto ester/1c/1H/fid
- FID keto ester/FID keto ester/1c/1H/format.temp
- FID keto ester/FID keto ester/1c/1H/fq1list
- FID keto ester/FID keto ester/1c/1H/pdata/
- FID keto ester/FID keto ester/1c/1H/pdata/1/
- FID keto ester/FID keto ester/1c/1H/pdata/1/1i
- FID keto ester/FID keto ester/1c/1H/pdata/1/1r
- FID keto ester/FID keto ester/1c/1H/pdata/1/auditp.txt
- FID keto ester/FID keto ester/1c/1H/pdata/1/intrng
- FID keto ester/FID keto ester/1c/1H/pdata/1/outd
- FID keto ester/FID keto ester/1c/1H/pdata/1/parm.txt
- FID keto ester/FID keto ester/1c/1H/pdata/1/pcxac8.AC235_column2_dry_1_1.pdf
- FID keto ester/FID keto ester/1c/1H/pdata/1/peaklist.xml
- FID keto ester/FID keto ester/1c/1H/pdata/1/peakrng
- FID keto ester/FID keto ester/1c/1H/pdata/1/peaks
- FID keto ester/FID keto ester/1c/1H/pdata/1/proc
- FID keto ester/FID keto ester/1c/1H/pdata/1/procs
- FID keto ester/FID keto ester/1c/1H/pdata/1/title
- FID keto ester/FID keto ester/1c/1H/precom.output
- FID keto ester/FID keto ester/1c/1H/prosol_History
- FID keto ester/FID keto ester/1c/1H/pulseprogram
- FID keto ester/FID keto ester/1c/1H/scon2
- FID keto ester/FID keto ester/1c/1H/shimvalues
- FID keto ester/FID keto ester/1c/1H/specpar
- FID keto ester/FID keto ester/1c/1H/stanprogram21453
- FID keto ester/FID keto ester/1c/1H/uxnmr.info
- FID keto ester/FID keto ester/1c/1H/uxnmr.par
- FID keto ester/FID keto ester/1c/1H/vtc_pid_settings
- FID keto ester/FID keto ester/1c/COSY/
- FID keto ester/FID keto ester/1c/COSY/acqu
- FID keto ester/FID keto ester/1c/COSY/acqu2
- FID keto ester/FID keto ester/1c/COSY/acqu2s
- FID keto ester/FID keto ester/1c/COSY/acqus
- FID keto ester/FID keto ester/1c/COSY/audita.txt
- FID keto ester/FID keto ester/1c/COSY/EA
- FID keto ester/FID keto ester/1c/COSY/format.temp
- FID keto ester/FID keto ester/1c/COSY/fq1list
- FID keto ester/FID keto ester/1c/COSY/gpnam1
- FID keto ester/FID keto ester/1c/COSY/gpnam2
- FID keto ester/FID keto ester/1c/COSY/gpnam3
- FID keto ester/FID keto ester/1c/COSY/gradient_calib
- FID keto ester/FID keto ester/1c/COSY/pdata/
- FID keto ester/FID keto ester/1c/COSY/pdata/1/
- FID keto ester/FID keto ester/1c/COSY/pdata/1/2rr
- FID keto ester/FID keto ester/1c/COSY/pdata/1/auditp.txt
- FID keto ester/FID keto ester/1c/COSY/pdata/1/clevels
- FID keto ester/FID keto ester/1c/COSY/pdata/1/curdat2
- FID keto ester/FID keto ester/1c/COSY/pdata/1/outd
- FID keto ester/FID keto ester/1c/COSY/pdata/1/parm.txt
- FID keto ester/FID keto ester/1c/COSY/pdata/1/pcxac8.AC235_column2_dry_3_1.pdf
- FID keto ester/FID keto ester/1c/COSY/pdata/1/portf
- FID keto ester/FID keto ester/1c/COSY/pdata/1/proc
- FID keto ester/FID keto ester/1c/COSY/pdata/1/proc2
- FID keto ester/FID keto ester/1c/COSY/pdata/1/proc2s
- FID keto ester/FID keto ester/1c/COSY/pdata/1/procs
- FID keto ester/FID keto ester/1c/COSY/pdata/1/title
- FID keto ester/FID keto ester/1c/COSY/precom.output
- FID keto ester/FID keto ester/1c/COSY/prosol_History
- FID keto ester/FID keto ester/1c/COSY/pulseprogram
- FID keto ester/FID keto ester/1c/COSY/scon2
- FID keto ester/FID keto ester/1c/COSY/ser
- FID keto ester/FID keto ester/1c/COSY/shimvalues
- FID keto ester/FID keto ester/1c/COSY/specpar
- FID keto ester/FID keto ester/1c/COSY/stanprogram21453
- FID keto ester/FID keto ester/1c/COSY/uxnmr.info
- FID keto ester/FID keto ester/1c/COSY/uxnmr.par
- FID keto ester/FID keto ester/1c/COSY/vtc_pid_settings
- FID keto ester/FID keto ester/1g/
- FID keto ester/FID keto ester/1g/13C/
- FID keto ester/FID keto ester/1g/13C/acqu
- FID keto ester/FID keto ester/1g/13C/acqus
- FID keto ester/FID keto ester/1g/13C/audita.txt
- FID keto ester/FID keto ester/1g/13C/cpdprg2
- FID keto ester/FID keto ester/1g/13C/fid
- FID keto ester/FID keto ester/1g/13C/format.temp
- FID keto ester/FID keto ester/1g/13C/fq1list
- FID keto ester/FID keto ester/1g/13C/pdata/
- FID keto ester/FID keto ester/1g/13C/pdata/1/
- FID keto ester/FID keto ester/1g/13C/pdata/1/1i
- FID keto ester/FID keto ester/1g/13C/pdata/1/1r
- FID keto ester/FID keto ester/1g/13C/pdata/1/auditp.txt
- FID keto ester/FID keto ester/1g/13C/pdata/1/intrng
- FID keto ester/FID keto ester/1g/13C/pdata/1/outd
- FID keto ester/FID keto ester/1g/13C/pdata/1/parm.txt
- FID keto ester/FID keto ester/1g/13C/pdata/1/pcxac8.AC260_dry2_2_1.pdf
- FID keto ester/FID keto ester/1g/13C/pdata/1/peaklist.xml
- FID keto ester/FID keto ester/1g/13C/pdata/1/peakrng
- FID keto ester/FID keto ester/1g/13C/pdata/1/peaks
- FID keto ester/FID keto ester/1g/13C/pdata/1/proc
- FID keto ester/FID keto ester/1g/13C/pdata/1/procs
- FID keto ester/FID keto ester/1g/13C/pdata/1/title
- FID keto ester/FID keto ester/1g/13C/precom.output
- FID keto ester/FID keto ester/1g/13C/prosol_History
- FID keto ester/FID keto ester/1g/13C/pulseprogram
- FID keto ester/FID keto ester/1g/13C/scon2
- FID keto ester/FID keto ester/1g/13C/shimvalues
- FID keto ester/FID keto ester/1g/13C/specpar
- FID keto ester/FID keto ester/1g/13C/stanprogram30965
- FID keto ester/FID keto ester/1g/13C/uxnmr.info
- FID keto ester/FID keto ester/1g/13C/uxnmr.par
- FID keto ester/FID keto ester/1g/13C/vtc_pid_settings
- FID keto ester/FID keto ester/1g/1H/
- FID keto ester/FID keto ester/1g/1H/acqu
- FID keto ester/FID keto ester/1g/1H/acqus
- FID keto ester/FID keto ester/1g/1H/audita.txt
- FID keto ester/FID keto ester/1g/1H/fid
- FID keto ester/FID keto ester/1g/1H/format.temp
- FID keto ester/FID keto ester/1g/1H/fq1list
- FID keto ester/FID keto ester/1g/1H/pdata/
- FID keto ester/FID keto ester/1g/1H/pdata/1/
- FID keto ester/FID keto ester/1g/1H/pdata/1/1i
- FID keto ester/FID keto ester/1g/1H/pdata/1/1r
- FID keto ester/FID keto ester/1g/1H/pdata/1/auditp.txt
- FID keto ester/FID keto ester/1g/1H/pdata/1/intrng
- FID keto ester/FID keto ester/1g/1H/pdata/1/outd
- FID keto ester/FID keto ester/1g/1H/pdata/1/parm.txt
- FID keto ester/FID keto ester/1g/1H/pdata/1/pcxac8.AC260_dry2_1_1.pdf
- FID keto ester/FID keto ester/1g/1H/pdata/1/peaklist.xml
- FID keto ester/FID keto ester/1g/1H/pdata/1/peakrng
- FID keto ester/FID keto ester/1g/1H/pdata/1/peaks
- FID keto ester/FID keto ester/1g/1H/pdata/1/proc
- FID keto ester/FID keto ester/1g/1H/pdata/1/procs
- FID keto ester/FID keto ester/1g/1H/pdata/1/title
- FID keto ester/FID keto ester/1g/1H/precom.output
- FID keto ester/FID keto ester/1g/1H/prosol_History
- FID keto ester/FID keto ester/1g/1H/pulseprogram
- FID keto ester/FID keto ester/1g/1H/scon2
- FID keto ester/FID keto ester/1g/1H/shimvalues
- FID keto ester/FID keto ester/1g/1H/specpar
- FID keto ester/FID keto ester/1g/1H/stanprogram30965
- FID keto ester/FID keto ester/1g/1H/uxnmr.info
- FID keto ester/FID keto ester/1g/1H/uxnmr.par
- FID keto ester/FID keto ester/1g/1H/vtc_pid_settings
- FID keto ester/FID keto ester/1h/
- FID keto ester/FID keto ester/1h/13C/
- FID keto ester/FID keto ester/1h/13C/acqu
- FID keto ester/FID keto ester/1h/13C/acqus
- FID keto ester/FID keto ester/1h/13C/audita.txt
- FID keto ester/FID keto ester/1h/13C/cpdprg2
[truncated: 99 more entries]
