# Supplementary material for: Modular Synthesis of α,α-Diaryl α-Amino Esters via Bi(V)-Mediated Arylation/SN2-Displacement of Kukhtin–Ramirez Intermediates
Source: Org Lett. 2022 Oct 24;24(43):8002–7. doi: 10.1021/acs.orglett.2c03201 (PMC9641671; doi:10.1021/acs.orglett.2c03201)
Supplement: Supplementary file 10 — ol2c03201_si_010.zip [file ol2c03201_si_010.zip › FID keto ester/FID keto ester/1a/13C/pdata/1/parm.txt]

Current Data Parameters
NAME     pcxac8.AC176_product              
EXPNO                 2              
PROCNO                1              

F2 - Acquisition Parameters
Date_          20210910              
Time              14.26 h            
INSTRUM        av3400hd              
PROBHD   Z122623_0053 (              
PULPROG          zgpg30              
TD                32768              
SOLVENT           CDCl3              
NS                  128              
DS                    4              
SWH           23809.523 Hz           
FIDRES         1.453218 Hz           
AQ            0.6881280 sec          
RG               155.38              
DW               21.000 usec         
DE                18.80 usec         
TE                298.0 K            
D1           1.00000000 sec          
D11          0.03000000 sec          
TD0                   1              
SFO1        100.6414394 MHz          
NUC1                13C              
P1                10.19 usec         
PLW1        38.00000000 W            
SFO2        400.2016008 MHz          
NUC2                 1H              
CPDPRG[2        waltz16              
PCPD2             90.00 usec         
PLW2        10.00000000 W            
PLW12        0.12895000 W            
PLW13        0.06486000 W            

F2 - Processing parameters
SI                32768              
SF          100.6303700 MHz          
WDW                  EM              
SSB      0              
LB                 1.00 Hz           
GB       0              
PC                 1.40              
