# Supplementary material for: Modular Synthesis of α,α-Diaryl α-Amino Esters via Bi(V)-Mediated Arylation/SN2-Displacement of Kukhtin–Ramirez Intermediates
Source: Org Lett. 2022 Oct 24;24(43):8002–7. doi: 10.1021/acs.orglett.2c03201 (PMC9641671; doi:10.1021/acs.orglett.2c03201)
Supplement: Supplementary file 10 — ol2c03201_si_010.zip [file ol2c03201_si_010.zip › FID keto ester/FID keto ester/1a/13C/pdata/1/peaklist.xml]

<?xml version="1.0" encoding="UTF-8"?>
<PeakList>
  <PeakList1D>
    <PeakList1DHeader creator="nmruser" date="2021-09-10T14:26:19.392+01:00" expNo="2" name="pcxac8.AC176_product" owner="" procNo="1" source="/opt/topspin-data/data/pcxac8/nmr">
      <PeakPickDetails>F1=228.301895ppm, F2=-8.301864ppm, MI=0.00cm, MAXI=10000.00cm, PC=1.400
      </PeakPickDetails>
    </PeakList1DHeader>
    <Peak1D F1="184.555801" intensity="2.566538e+00" type="0"/>
    <Peak1D F1="168.100815" intensity="2.053754e+00" type="0"/>
    <Peak1D F1="165.533676" intensity="1.724735e+00" type="0"/>
    <Peak1D F1="163.417313" intensity="2.567451e+00" type="0"/>
    <Peak1D F1="133.025055" intensity="1.182038e+01" type="0"/>
    <Peak1D F1="132.928284" intensity="1.250000e+01" type="0"/>
    <Peak1D F1="129.062180" intensity="1.395773e+00" type="0"/>
    <Peak1D F1="129.035202" intensity="1.605320e+00" type="0"/>
    <Peak1D F1="116.381073" intensity="1.212260e+01" type="0"/>
    <Peak1D F1="116.161461" intensity="1.221849e+01" type="0"/>
    <Peak1D F1="77.343803" intensity="3.108317e+01" type="0"/>
    <Peak1D F1="77.026268" intensity="3.186153e+01" type="0"/>
    <Peak1D F1="76.708633" intensity="3.137960e+01" type="0"/>
    <Peak1D F1="62.499866" intensity="1.053235e+01" type="0"/>
    <Peak1D F1="14.103195" intensity="1.103943e+01" type="0"/>
  </PeakList1D>
</PeakList>
