# Supplementary material for: Modular Synthesis of α,α-Diaryl α-Amino Esters via Bi(V)-Mediated Arylation/SN2-Displacement of Kukhtin–Ramirez Intermediates
Source: Org Lett. 2022 Oct 24;24(43):8002–7. doi: 10.1021/acs.orglett.2c03201 (PMC9641671; doi:10.1021/acs.orglett.2c03201)
Supplement: Supplementary file 10 — ol2c03201_si_010.zip [file ol2c03201_si_010.zip › FID keto ester/FID keto ester/1a/19F/100003/audita.txt]

##TITLE= Audit trail, TopSpin 3.5 pl 7
##JCAMPDX= 5.01
##ORIGIN= Bruker BioSpin GmbH
##OWNER= nmruser
$$ /opt/topspin-data/data/pcxac8/nmr/pcxac8.AC176_product/100003/audita.txt
##AUDIT TRAIL=  $$ (NUMBER, WHEN, WHO, WHERE, PROCESS, VERSION, WHAT)
(   1,<2021-09-10 14:28:38.191 +0100>,<nmruser>,<chmnmr400hd>,<go4>,<TopSpin 3.5.7>,
      <created by zg
	started at 2021-09-10 14:27:30.541 +0100,
	POWCHK enabled, PULCHK disabled,
       configuration hash MD5:
       23 D3 F3 63 1A D0 04 6C 95 D8 CB 9B 16 83 54 DF
       data hash MD5: 256K
       75 6B C5 7C E5 A6 AA 82 E2 FE 65 76 D1 55 0C 82>)
(   2,<2021-09-10 14:28:38.210 +0100>,<nmruser>,<chmnmr400hd>,<audit>,<TopSpin 3.5.7>,
      <user comment:
       ICON-NMR User ID: pcxac8
       data hash MD5: 256K
       75 6B C5 7C E5 A6 AA 82 E2 FE 65 76 D1 55 0C 82>)
(   3,<2021-09-10 14:28:40.171 +0100>,<nmruser>,<chmnmr400hd>,<dirdata>,<TopSpin 3.5.7>,
      <wra from 3 "pcxac8.AC176_product" "/opt/topspin-data/data/pcxac8/nmr"
       data hash MD5: 256K
       75 6B C5 7C E5 A6 AA 82 E2 FE 65 76 D1 55 0C 82>)
##END=

$$ hash MD5
$$ 44 F1 B8 A5 C5 3B 7B 88 82 C6 28 70 02 24 F3 6B
