# Supplementary material for: Modular Synthesis of α,α-Diaryl α-Amino Esters via Bi(V)-Mediated Arylation/SN2-Displacement of Kukhtin–Ramirez Intermediates
Source: Org Lett. 2022 Oct 24;24(43):8002–7. doi: 10.1021/acs.orglett.2c03201 (PMC9641671; doi:10.1021/acs.orglett.2c03201)
Supplement: Supplementary file 10 — ol2c03201_si_010.zip [file ol2c03201_si_010.zip › FID keto ester/FID keto ester/1a/19F/3/audita.txt]

##TITLE= Audit trail, TopSpin 3.5 pl 7
##JCAMPDX= 5.01
##ORIGIN= Bruker BioSpin GmbH
##OWNER= nmruser
$$ /opt/topspin-data/data/pcxac8/nmr/pcxac8.AC176_product/3/audita.txt
##AUDIT TRAIL=  $$ (NUMBER, WHEN, WHO, WHERE, PROCESS, VERSION, WHAT)
(   1,<2021-09-10 14:28:40.235 +0100>,<nmruser>,<chmnmr400hd>,<proc1d>,<TopSpin 3.5.7>,
      <genfid from       1 3 "pcxac8.AC176_product" "/opt/topspin-data/data/pcxac8/nmr"
       data hash MD5: 261896
       5D BA 64 39 B0 3F 2C 20 76 02 50 F8 E2 19 FC D7>)
##END=

$$ hash MD5
$$ 75 07 E0 14 3A 5C 8E 37 48 C9 0E 70 D8 B8 E5 12
