# Supplementary material for: Modular Synthesis of α,α-Diaryl α-Amino Esters via Bi(V)-Mediated Arylation/SN2-Displacement of Kukhtin–Ramirez Intermediates
Source: Org Lett. 2022 Oct 24;24(43):8002–7. doi: 10.1021/acs.orglett.2c03201 (PMC9641671; doi:10.1021/acs.orglett.2c03201)
Supplement: Supplementary file 10 — ol2c03201_si_010.zip [file ol2c03201_si_010.zip › FID keto ester/FID keto ester/1a/19F/3/pdata/1/auditp.txt]

##TITLE= Audit trail, TopSpin 3.5 pl 7
##JCAMPDX= 5.01
##ORIGIN= Bruker BioSpin GmbH
##OWNER= nmruser
$$ /opt/topspin-data/data/pcxac8/nmr/pcxac8.AC176_product/3/pdata/1/auditp.txt
##AUDIT TRAIL=  $$ (NUMBER, WHEN, WHO, WHERE, PROCESS, VERSION, WHAT)
(   1,<2021-09-10 14:28:38.191 +0100>,<nmruser>,<chmnmr400hd>,<go4>,<TopSpin 3.5.7>,
      <created by zg
	started at 2021-09-10 14:27:30.541 +0100,
	POWCHK enabled, PULCHK disabled,
       configuration hash MD5:
       23 D3 F3 63 1A D0 04 6C 95 D8 CB 9B 16 83 54 DF
       data hash MD5: 256K
       75 6B C5 7C E5 A6 AA 82 E2 FE 65 76 D1 55 0C 82>)
(   2,<2021-09-10 14:28:38.210 +0100>,<nmruser>,<chmnmr400hd>,<audit>,<TopSpin 3.5.7>,
      <user comment:
       ICON-NMR User ID: pcxac8
       data hash MD5: 256K
       75 6B C5 7C E5 A6 AA 82 E2 FE 65 76 D1 55 0C 82>)
(   3,<2021-09-10 14:28:40.214 +0100>,<nmruser>,<chmnmr400hd>,<proc1d>,<TopSpin 3.5.7>,
      <convdta from       3 "pcxac8.AC176_product" "/opt/topspin-data/data/pcxac8/nmr"
       data hash MD5: 261992
       80 27 0C 6C 48 41 61 E4 83 BE 8D 13 61 EF 48 58>)
(   4,<2021-09-10 14:28:40.224 +0100>,<nmruser>,<chmnmr400hd>,<proc1d>,<TopSpin 3.5.7>,
      <Start of raw data processing
       ls NSP = 96 SI = 256K 
       data hash MD5: 256K
       F1 D3 49 40 91 4F CF 23 A1 9B 85 97 B4 DD B8 0F>)
(   5,<2021-09-10 14:28:43.131 +0100>,<nmruser>,<chmnmr400hd>,<proc1d>,<TopSpin 3.5.7>,
      <ef ME_mod = 4 NCOEF = 32768 LPBIN = 64K TDoff = -96 LB = 1 FT_mod = 6 PKNL = 1 SI = 256K 
       data hash MD5: 256K
       A6 7A BE 41 BA DE 53 91 C8 C7 CC 86 0F C7 17 22>)
(   6,<2021-09-10 14:28:43.155 +0100>,<nmruser>,<chmnmr400hd>,<proc1d>,<TopSpin 3.5.7>,
      <apks 
       data hash MD5: 256K
       EE DB C3 73 AC 27 A5 E4 93 C4 BE 72 AC 6D DC DC>)
(   7,<2021-09-10 14:28:43.197 +0100>,<nmruser>,<chmnmr400hd>,<proc1d>,<TopSpin 3.5.7>,
      <abs ABSG = 5 
       data hash MD5: 256K
       D5 9E A7 06 C8 BC 64 CC 80 70 25 27 BC 9A 1A 23>)
##END=

$$ hash MD5
$$ 74 1B 55 CD E2 BF 54 6B 4B 80 ED 56 C0 2D 24 E8
