# Supplementary material for: Modular Synthesis of α,α-Diaryl α-Amino Esters via Bi(V)-Mediated Arylation/SN2-Displacement of Kukhtin–Ramirez Intermediates
Source: Org Lett. 2022 Oct 24;24(43):8002–7. doi: 10.1021/acs.orglett.2c03201 (PMC9641671; doi:10.1021/acs.orglett.2c03201)
Supplement: Supplementary file 10 — ol2c03201_si_010.zip [file ol2c03201_si_010.zip › FID keto ester/FID keto ester/1a/19F/3/pdata/1/peaklist.xml]

<?xml version="1.0" encoding="UTF-8"?>
<PeakList>
  <PeakList1D>
    <PeakList1DHeader creator="nmruser" date="2021-09-10T14:28:43.206+01:00" expNo="3" name="pcxac8.AC176_product" owner="" procNo="1" source="/opt/topspin-data/data/pcxac8/nmr">
      <PeakPickDetails>F1=23.164310ppm, F2=-203.164337ppm, MI=1.00cm, MAXI=10000.00cm, PC=1.000
      </PeakPickDetails>
    </PeakList1DHeader>
    <Peak1D F1="-101.209824" intensity="3.724021e+00" type="0"/>
    <Peak1D F1="-101.224083" intensity="7.532102e+00" type="0"/>
    <Peak1D F1="-101.231766" intensity="8.638478e+00" type="0"/>
    <Peak1D F1="-101.238228" intensity="6.107627e+00" type="0"/>
    <Peak1D F1="-101.245987" intensity="1.500000e+01" type="0"/>
    <Peak1D F1="-101.253693" intensity="6.412157e+00" type="0"/>
    <Peak1D F1="-101.260139" intensity="8.771349e+00" type="0"/>
    <Peak1D F1="-101.267853" intensity="8.313481e+00" type="0"/>
    <Peak1D F1="-101.282181" intensity="4.133464e+00" type="0"/>
  </PeakList1D>
</PeakList>
