# Supplementary material for: Modular Synthesis of α,α-Diaryl α-Amino Esters via Bi(V)-Mediated Arylation/SN2-Displacement of Kukhtin–Ramirez Intermediates
Source: Org Lett. 2022 Oct 24;24(43):8002–7. doi: 10.1021/acs.orglett.2c03201 (PMC9641671; doi:10.1021/acs.orglett.2c03201)
Supplement: Supplementary file 10 — ol2c03201_si_010.zip [file ol2c03201_si_010.zip › FID keto ester/FID keto ester/1a/1H/pdata/1/peaklist.xml]

<?xml version="1.0" encoding="UTF-8"?>
<PeakList>
  <PeakList1D>
    <PeakList1DHeader creator="nmruser" date="2021-09-10T14:20:56.740+01:00" expNo="1" name="pcxac8.AC176_product" owner="" procNo="1" source="/opt/topspin-data/data/pcxac8/nmr">
      <PeakPickDetails>F1=16.449881ppm, F2=-4.099055ppm, MI=0.50cm, MAXI=10000.00cm, PC=1.000
      </PeakPickDetails>
    </PeakList1DHeader>
    <Peak1D F1="8.128971" intensity="5.189050e-01" type="0"/>
    <Peak1D F1="8.121993" intensity="2.744758e+00" type="0"/>
    <Peak1D F1="8.116598" intensity="1.193862e+00" type="0"/>
    <Peak1D F1="8.108599" intensity="2.909902e+00" type="0"/>
    <Peak1D F1="8.103743" intensity="1.560371e+00" type="0"/>
    <Peak1D F1="8.099589" intensity="2.889423e+00" type="0"/>
    <Peak1D F1="8.091583" intensity="1.185159e+00" type="0"/>
    <Peak1D F1="8.086214" intensity="2.683034e+00" type="0"/>
    <Peak1D F1="7.284155" intensity="1.458216e+00" type="0"/>
    <Peak1D F1="7.239608" intensity="5.400957e-01" type="0"/>
    <Peak1D F1="7.232577" intensity="2.853057e+00" type="0"/>
    <Peak1D F1="7.227345" intensity="9.913191e-01" type="0"/>
    <Peak1D F1="7.218720" intensity="8.219831e-01" type="0"/>
    <Peak1D F1="7.215208" intensity="1.485276e+00" type="0"/>
    <Peak1D F1="7.211229" intensity="4.124920e+00" type="0"/>
    <Peak1D F1="7.206742" intensity="1.094573e+00" type="0"/>
    <Peak1D F1="7.203179" intensity="5.151713e-01" type="0"/>
    <Peak1D F1="7.194632" intensity="9.997465e-01" type="0"/>
    <Peak1D F1="7.189456" intensity="2.579650e+00" type="0"/>
    <Peak1D F1="4.498962" intensity="2.017035e+00" type="0"/>
    <Peak1D F1="4.481094" intensity="5.979160e+00" type="0"/>
    <Peak1D F1="4.463228" intensity="5.986565e+00" type="0"/>
    <Peak1D F1="4.445364" intensity="1.976831e+00" type="0"/>
    <Peak1D F1="1.597945" intensity="7.532580e-01" type="0"/>
    <Peak1D F1="1.466634" intensity="6.378184e+00" type="0"/>
    <Peak1D F1="1.448780" intensity="1.250000e+01" type="0"/>
    <Peak1D F1="1.430897" intensity="6.041606e+00" type="0"/>
  </PeakList1D>
</PeakList>
