# Supplementary material for: Modular Synthesis of α,α-Diaryl α-Amino Esters via Bi(V)-Mediated Arylation/SN2-Displacement of Kukhtin–Ramirez Intermediates
Source: Org Lett. 2022 Oct 24;24(43):8002–7. doi: 10.1021/acs.orglett.2c03201 (PMC9641671; doi:10.1021/acs.orglett.2c03201)
Supplement: Supplementary file 10 — ol2c03201_si_010.zip [file ol2c03201_si_010.zip › FID keto ester/FID keto ester/1c/13C/pdata/1/auditp.txt]

##TITLE= Audit trail, TopSpin 3.5 pl 6
##JCAMPDX= 5.01
##ORIGIN= Bruker BioSpin GmbH
##OWNER= nmruser
$$ /opt/topspin-data/data/pcxac8/nmr/pcxac8.AC235_column2_dry/2/pdata/1/auditp.txt
##AUDIT TRAIL=  $$ (NUMBER, WHEN, WHO, WHERE, PROCESS, VERSION, WHAT)
(   1,<2021-12-08 21:04:50.846 +0000>,<nmruser>,<chmnmr400b>,<go4>,<TopSpin 3.5.6>,
      <created by zg
	started at 2021-12-08 19:05:35.156 +0000,
	POWCHK disabled, PULCHK disabled,
       configuration hash MD5:
       DE 60 E8 CC 09 8B 8E 05 FE 73 15 A9 EC FC BC 9F
       data hash MD5: 32K
       6B 50 9B 3D 87 4A 0A 18 D3 D8 5E F3 59 53 17 F0>)
(   2,<2021-12-08 21:04:50.880 +0000>,<nmruser>,<chmnmr400b>,<audit>,<TopSpin 3.5.6>,
      <user comment:
       ICON-NMR User ID: pcxac8
       data hash MD5: 32K
       6B 50 9B 3D 87 4A 0A 18 D3 D8 5E F3 59 53 17 F0>)
(   3,<2021-12-08 21:04:51.255 +0000>,<nmruser>,<chmnmr400b>,<proc1d>,<TopSpin 3.5.6>,
      <Start of raw data processing
       ef LB = 1 FT_mod = 6 PKNL = 1 SI = 32K 
       data hash MD5: 32K
       D5 ED 8C 68 D0 88 6A E3 82 BF 6A 05 1E 9C 64 8A>)
(   4,<2021-12-08 21:04:51.735 +0000>,<nmruser>,<chmnmr400b>,<proc1d>,<TopSpin 3.5.6>,
      <apk0 
       data hash MD5: 32K
       BB EF 83 5C 1C EA 31 1E 7A 37 8A F9 4A 00 FC 28>)
(   5,<2021-12-08 21:04:51.752 +0000>,<nmruser>,<chmnmr400b>,<proc1d>,<TopSpin 3.5.6>,
      <abs ABSG = 5 
       data hash MD5: 32K
       BB 38 AF 1D 1E 84 3C C0 F9 42 A6 60 51 E4 A9 43>)
##END=

$$ hash MD5
$$ 90 88 02 DB 9E D6 92 64 75 0E 6D 5D 37 3D 2E C5
