# Supplementary material for: Modular Synthesis of α,α-Diaryl α-Amino Esters via Bi(V)-Mediated Arylation/SN2-Displacement of Kukhtin–Ramirez Intermediates
Source: Org Lett. 2022 Oct 24;24(43):8002–7. doi: 10.1021/acs.orglett.2c03201 (PMC9641671; doi:10.1021/acs.orglett.2c03201)
Supplement: Supplementary file 10 — ol2c03201_si_010.zip [file ol2c03201_si_010.zip › FID keto ester/FID keto ester/1c/13C/pdata/1/peaklist.xml]

<?xml version="1.0" encoding="UTF-8"?>
<PeakList>
  <PeakList1D>
    <PeakList1DHeader creator="nmruser" date="2021-12-08T21:04:51.759+00:00" expNo="2" name="pcxac8.AC235_column2_dry" owner="" procNo="1" source="/opt/topspin-data/data/pcxac8/nmr">
      <PeakPickDetails>F1=229.478195ppm, F2=-9.478222ppm, MI=0.00cm, MAXI=10000.00cm, PC=1.400
      </PeakPickDetails>
    </PeakList1DHeader>
    <Peak1D F1="186.097137" intensity="1.501724e+00" type="0"/>
    <Peak1D F1="164.043701" intensity="1.413715e+00" type="0"/>
    <Peak1D F1="146.231171" intensity="2.407952e+00" type="0"/>
    <Peak1D F1="130.239853" intensity="1.579678e-01" type="0"/>
    <Peak1D F1="130.224579" intensity="2.679030e-01" type="0"/>
    <Peak1D F1="130.209366" intensity="5.301229e-01" type="0"/>
    <Peak1D F1="130.177292" intensity="1.173701e+01" type="0"/>
    <Peak1D F1="130.147354" intensity="8.878267e-01" type="0"/>
    <Peak1D F1="130.131638" intensity="5.111411e-01" type="0"/>
    <Peak1D F1="130.101730" intensity="4.596464e-01" type="0"/>
    <Peak1D F1="130.064056" intensity="1.945691e+00" type="0"/>
    <Peak1D F1="130.028244" intensity="1.650915e-01" type="0"/>
    <Peak1D F1="130.014038" intensity="1.720926e-01" type="0"/>
    <Peak1D F1="129.998383" intensity="1.777466e-01" type="0"/>
    <Peak1D F1="129.722076" intensity="1.429390e-01" type="0"/>
    <Peak1D F1="129.707809" intensity="1.818194e-01" type="0"/>
    <Peak1D F1="129.692734" intensity="1.905170e-01" type="0"/>
    <Peak1D F1="129.677612" intensity="2.960674e-01" type="0"/>
    <Peak1D F1="129.662506" intensity="5.576188e-01" type="0"/>
    <Peak1D F1="129.628494" intensity="1.250000e+01" type="0"/>
    <Peak1D F1="128.724731" intensity="3.288361e-01" type="0"/>
    <Peak1D F1="127.286285" intensity="3.647037e-01" type="0"/>
    <Peak1D F1="77.346870" intensity="2.042192e+01" type="0"/>
    <Peak1D F1="77.028725" intensity="2.086538e+01" type="0"/>
    <Peak1D F1="76.711655" intensity="2.041515e+01" type="0"/>
    <Peak1D F1="62.229984" intensity="4.760166e+00" type="0"/>
    <Peak1D F1="60.397591" intensity="1.325944e-01" type="0"/>
    <Peak1D F1="21.926247" intensity="4.310719e+00" type="0"/>
    <Peak1D F1="14.132867" intensity="5.367735e+00" type="0"/>
  </PeakList1D>
</PeakList>
