# Supplementary material for: Modular Synthesis of α,α-Diaryl α-Amino Esters via Bi(V)-Mediated Arylation/SN2-Displacement of Kukhtin–Ramirez Intermediates
Source: Org Lett. 2022 Oct 24;24(43):8002–7. doi: 10.1021/acs.orglett.2c03201 (PMC9641671; doi:10.1021/acs.orglett.2c03201)
Supplement: Supplementary file 10 — ol2c03201_si_010.zip [file ol2c03201_si_010.zip › FID keto ester/FID keto ester/1c/1H/pdata/1/auditp.txt]

##TITLE= Audit trail, TopSpin 3.5 pl 6
##JCAMPDX= 5.01
##ORIGIN= Bruker BioSpin GmbH
##OWNER= nmruser
$$ /opt/topspin-data/data/pcxac8/nmr/pcxac8.AC235_column2_dry/1/pdata/1/auditp.txt
##AUDIT TRAIL=  $$ (NUMBER, WHEN, WHO, WHERE, PROCESS, VERSION, WHAT)
(   1,<2021-12-08 17:04:50.418 +0000>,<nmruser>,<chmnmr400b>,<go4>,<TopSpin 3.5.6>,
      <created by zg
	started at 2021-12-08 17:03:17.507 +0000,
	POWCHK disabled, PULCHK disabled,
       configuration hash MD5:
       DE 60 E8 CC 09 8B 8E 05 FE 73 15 A9 EC FC BC 9F
       data hash MD5: 64K
       02 32 16 3C 3C DE 3F A3 31 EC 80 72 26 23 A6 14>)
(   2,<2021-12-08 17:04:50.455 +0000>,<nmruser>,<chmnmr400b>,<audit>,<TopSpin 3.5.6>,
      <user comment:
       ICON-NMR User ID: pcxac8
       data hash MD5: 64K
       02 32 16 3C 3C DE 3F A3 31 EC 80 72 26 23 A6 14>)
(   3,<2021-12-08 17:04:51.851 +0000>,<nmruser>,<chmnmr400b>,<proc1d>,<TopSpin 3.5.6>,
      <Start of raw data processing
       ef LB = 0.3 FT_mod = 6 PKNL = 1 SI = 64K 
       data hash MD5: 64K
       4E 8F 07 A1 79 72 BD D2 C6 0A 9D A9 00 50 01 7B>)
(   4,<2021-12-08 17:04:53.005 +0000>,<nmruser>,<chmnmr400b>,<proc1d>,<TopSpin 3.5.6>,
      <apk0 
       data hash MD5: 64K
       FC 7A 82 7A 8F 92 2F D2 C6 4C 33 C4 10 A6 25 40>)
(   5,<2021-12-08 17:04:53.021 +0000>,<nmruser>,<chmnmr400b>,<proc1d>,<TopSpin 3.5.6>,
      <abs ABSG = 5 
       data hash MD5: 64K
       A0 D7 E5 B0 71 3B 96 D9 09 D2 53 66 99 A4 73 32>)
##END=

$$ hash MD5
$$ 97 9B B4 BD DE 2F 36 58 28 85 6B 13 C2 04 C4 4B
