# Supplementary material for: Modular Synthesis of α,α-Diaryl α-Amino Esters via Bi(V)-Mediated Arylation/SN2-Displacement of Kukhtin–Ramirez Intermediates
Source: Org Lett. 2022 Oct 24;24(43):8002–7. doi: 10.1021/acs.orglett.2c03201 (PMC9641671; doi:10.1021/acs.orglett.2c03201)
Supplement: Supplementary file 10 — ol2c03201_si_010.zip [file ol2c03201_si_010.zip › FID keto ester/FID keto ester/1c/1H/pdata/1/intrng]

P 0
8.069559   7.678119
7.470794   6.958598
4.645401   4.216950
4.216636   3.892946
2.749678   2.234972
2.194511   1.944529
1.901558   1.115855
1.034619   0.706851
