# Supplementary material for: Modular Synthesis of α,α-Diaryl α-Amino Esters via Bi(V)-Mediated Arylation/SN2-Displacement of Kukhtin–Ramirez Intermediates
Source: Org Lett. 2022 Oct 24;24(43):8002–7. doi: 10.1021/acs.orglett.2c03201 (PMC9641671; doi:10.1021/acs.orglett.2c03201)
Supplement: Supplementary file 10 — ol2c03201_si_010.zip [file ol2c03201_si_010.zip › FID keto ester/FID keto ester/1c/1H/pdata/1/parm.txt]

Current Data Parameters
NAME     pcxac8.AC235_column2_dry              
EXPNO                 1              
PROCNO                1              

F2 - Acquisition Parameters
Date_          20211208              
Time              17.04 h            
INSTRUM          av3400              
PROBHD   Z104450_0225 (              
PULPROG            zg30              
TD                65536              
SOLVENT           CDCl3              
NS                   16              
DS                    2              
SWH            8223.685 Hz           
FIDRES         0.250967 Hz           
AQ            3.9845889 sec          
RG                  287              
DW               60.800 usec         
DE                16.03 usec         
TE                298.0 K            
D1           1.00000000 sec          
TD0                   1              
SFO1        400.0724706 MHz          
NUC1                 1H              
P1                14.00 usec         
PLW1        11.92800045 W            

F2 - Processing parameters
SI                65536              
SF          400.0700000 MHz          
WDW                  EM              
SSB      0              
LB                 0.30 Hz           
GB       0              
PC                 1.00              
