# Supplementary material for: Modular Synthesis of α,α-Diaryl α-Amino Esters via Bi(V)-Mediated Arylation/SN2-Displacement of Kukhtin–Ramirez Intermediates
Source: Org Lett. 2022 Oct 24;24(43):8002–7. doi: 10.1021/acs.orglett.2c03201 (PMC9641671; doi:10.1021/acs.orglett.2c03201)
Supplement: Supplementary file 10 — ol2c03201_si_010.zip [file ol2c03201_si_010.zip › FID keto ester/FID keto ester/1c/1H/pdata/1/peaklist.xml]

<?xml version="1.0" encoding="UTF-8"?>
<PeakList>
  <PeakList1D>
    <PeakList1DHeader creator="nmruser" date="2021-12-08T17:04:53.028+00:00" expNo="1" name="pcxac8.AC235_column2_dry" owner="" procNo="1" source="/opt/topspin-data/data/pcxac8/nmr">
      <PeakPickDetails>F1=16.453211ppm, F2=-4.102403ppm, MI=0.50cm, MAXI=10000.00cm, PC=1.000
      </PeakPickDetails>
    </PeakList1DHeader>
    <Peak1D F1="7.939376" intensity="3.682093e+00" type="0"/>
    <Peak1D F1="7.918747" intensity="3.942257e+00" type="0"/>
    <Peak1D F1="7.340246" intensity="3.224827e+00" type="0"/>
    <Peak1D F1="7.320164" intensity="3.078822e+00" type="0"/>
    <Peak1D F1="7.283440" intensity="1.108108e+00" type="0"/>
    <Peak1D F1="4.491879" intensity="1.631184e+00" type="0"/>
    <Peak1D F1="4.474000" intensity="5.019789e+00" type="0"/>
    <Peak1D F1="4.456130" intensity="5.082346e+00" type="0"/>
    <Peak1D F1="4.438268" intensity="1.695441e+00" type="0"/>
    <Peak1D F1="2.462856" intensity="1.250000e+01" type="0"/>
    <Peak1D F1="2.064629" intensity="6.733021e-01" type="0"/>
    <Peak1D F1="1.459639" intensity="5.247021e+00" type="0"/>
    <Peak1D F1="1.441778" intensity="1.045712e+01" type="0"/>
    <Peak1D F1="1.423896" intensity="5.118907e+00" type="0"/>
  </PeakList1D>
</PeakList>
