# Supplementary material for: Modular Synthesis of α,α-Diaryl α-Amino Esters via Bi(V)-Mediated Arylation/SN2-Displacement of Kukhtin–Ramirez Intermediates
Source: Org Lett. 2022 Oct 24;24(43):8002–7. doi: 10.1021/acs.orglett.2c03201 (PMC9641671; doi:10.1021/acs.orglett.2c03201)
Supplement: Supplementary file 10 — ol2c03201_si_010.zip [file ol2c03201_si_010.zip › FID keto ester/FID keto ester/1c/COSY/pdata/1/auditp.txt]

##TITLE= Audit trail, TopSpin 3.5 pl 6
##JCAMPDX= 5.01
##ORIGIN= Bruker BioSpin GmbH
##OWNER= nmruser
$$ /opt/topspin-data/data/pcxac8/nmr/pcxac8.AC235_column2_dry/3/pdata/1/auditp.txt
##AUDIT TRAIL=  $$ (NUMBER, WHEN, WHO, WHERE, PROCESS, VERSION, WHAT)
(   1,<2021-12-08 21:50:55.920 +0000>,<nmruser>,<chmnmr400b>,<go4>,<TopSpin 3.5.6>,
      <created by zg
	started at 2021-12-08 21:05:49.892 +0000,
	POWCHK disabled, PULCHK disabled,
       configuration hash MD5:
       DE 60 E8 CC 09 8B 8E 05 FE 73 15 A9 EC FC BC 9F
       data hash MD5: 2K * 512
       72 86 D6 D6 37 03 BD BF 86 FD CC FA 9E 58 85 00>)
(   2,<2021-12-08 21:50:55.955 +0000>,<nmruser>,<chmnmr400b>,<audit>,<TopSpin 3.5.6>,
      <user comment:
       ICON-NMR User ID: pcxac8
       data hash MD5: 2K * 512
       72 86 D6 D6 37 03 BD BF 86 FD CC FA 9E 58 85 00>)
(   3,<2021-12-08 21:50:56.549 +0000>,<nmruser>,<chmnmr400b>,<proc2d>,<TopSpin 3.5.6>,
      <Start of raw data processing
       xfb same F2: SI = 2K WDW = 3 SSB = 0 FT_mod = 6 PKNL = 1 F1: SI = 2K ME_mod = 2 NCOEF = 100 WDW = 3 SSB = 0 FT_mod = 6 FCOR = 0.5 PH_mod = 2
       data hash MD5: 2K * 2K
       2B 35 DF 3B 59 3D 6B 2B E7 98 A7 CE B9 97 3C 0F>)
(   4,<2021-12-08 21:50:56.740 +0000>,<nmruser>,<chmnmr400b>,<proc2d>,<TopSpin 3.5.6>,
      <abs2 F2: ABSG = 5 ABSF1 = 9.070128 ABSF2 = -0.2938672
       data hash MD5: 2K * 2K
       C3 93 4A D2 6C 15 84 D7 6E 51 DB 58 16 F6 99 68>)
(   5,<2021-12-08 21:50:56.891 +0000>,<nmruser>,<chmnmr400b>,<proc2d>,<TopSpin 3.5.6>,
      <abs1 F1: ABSG = 5 ABSF1 = 9.068959 ABSF2 = -0.2926984
       data hash MD5: 2K * 2K
       C6 A9 31 04 9A 81 AC 74 F2 C7 BD 07 40 FF 2E 24>)
##END=

$$ hash MD5
$$ 5B 05 00 3D F2 CB 27 64 49 B0 17 D1 A6 59 A1 49
