# Supplementary material for: Modular Synthesis of α,α-Diaryl α-Amino Esters via Bi(V)-Mediated Arylation/SN2-Displacement of Kukhtin–Ramirez Intermediates
Source: Org Lett. 2022 Oct 24;24(43):8002–7. doi: 10.1021/acs.orglett.2c03201 (PMC9641671; doi:10.1021/acs.orglett.2c03201)
Supplement: Supplementary file 10 — ol2c03201_si_010.zip [file ol2c03201_si_010.zip › FID keto ester/FID keto ester/1c/COSY/pdata/1/parm.txt]

Current Data Parameters
NAME     pcxac8.AC235_column2_dry              
EXPNO                 3              
PROCNO                1              

F2 - Acquisition Parameters
Date_          20211208              
Time              21.06 h            
INSTRUM          av3400              
PROBHD   Z104450_0225 (              
PULPROG    cosygpmfppqf              
TD                 2048              
SOLVENT           CDCl3              
NS                    4              
DS                   16              
SWH            3746.254 Hz           
FIDRES         3.658451 Hz           
AQ            0.2733397 sec          
RG                 2050              
DW              133.467 usec         
DE                 8.63 usec         
TE                298.0 K            
D0           0.00000300 sec          
D1           0.92477000 sec          
D11          0.03000000 sec          
D12          0.00002000 sec          
D13          0.00000400 sec          
D16          0.00020000 sec          
IN0          0.00026700 sec          
TDav                  1              
SFO1        400.0717556 MHz          
NUC1                 1H              
P1                14.00 usec         
P17             2500.00 usec         
PLW1        11.92800045 W            
PLW10        2.59770012 W            
GPNAM[1]     SMSQ10.100              
GPZ1              16.00 %            
GPNAM[2]     SMSQ10.100              
GPZ2              12.00 %            
GPNAM[3]     SMSQ10.100              
GPZ3              40.00 %            
P16             1000.00 usec         

F1 - Acquisition parameters
TD                  512              
SFO1           400.0718 MHz          
FIDRES        14.630150 Hz           
SW                9.362 ppm          
FnMODE               QF              

F2 - Processing parameters
SI                 2048              
SF          400.0700000 MHz          
WDW                SINE              
SSB      0              
LB       0 Hz           
GB       0              
PC                 1.40              

F1 - Processing parameters
SI                 2048              
MC2                  QF              
SF          400.0700000 MHz          
WDW                SINE              
SSB      0              
LB       0 Hz           
GB       0              
